# Supplementary material for: The Genome of the Medicinal Macrofungus Sanghuang Provides Insights Into the Synthesis of Diverse Secondary Metabolites
Source: Front Microbiol. 2020 Jan 14;10:3035. doi: 10.3389/fmicb.2019.03035 (PMC6971051; doi:10.3389/fmicb.2019.03035)
Supplement: Supplementary file 1 [file Data_Sheet_1.xlsx]

## Sheet: Title
Journal: Frontiers in Microbiology
Title: The genome of the medicinal macrofungus Sanghuang provides insights into the synthesis of diverse secondary metabolites
Authors: Jianping Zhang1†, Hui Liu1†, Ying Shao1, Kun Wang3, Song Zuo3, Pengfei Xu3, Zhenrong Xia3, Qiumei Zhou4, Hanghang Zhang5, Anhui Chen1*, Hongwei Guo1*, Yulong Wang2*
Affiliation: 1 Jiangsu Key Laboratory of Food Resource Development and Quality Safe, Xuzhou University of Technology, Xuzhou, China
Affiliation: 2 Anhui Provincial Key Laboratory of Microbial Pest Control, Anhui Agricultural University, Hefei, China
Affiliation: 3 Jiangsu KONEN Biological Engineering Co., Ltd, Nanjing, China
Affiliation: 4 Experimental Center of Clinical Research, The First Affiliated Hospital of Anhui University of Chinese Medicine, Hefei, China
Affiliation: 5Nanling Forestry Technology Center, Nanling Forestry Bureau, Nanling, china
* Corresponding authors: E-mail: chenah201@163.com (AH Chen); Hongwei Guo 190633321@qq.com (HW G) yulongwa@mtu.edu (YL Wang)

## Sheet: Table S1 all gene annotation
Table S1 All protein-coding gene annotation
Gene ID	COG:Genome_name	COG:Code	COG:Membership_class	COG:COG_id	COG:Anno	COG:Class_id	COG:ClassFunction	GO:GO_number	GO:GO_id; GO_description; GO_class	KEGG:Kegg_geneID	KEGG:Ko_id	KEGG:Ko_name	KEGG:Ko_defi	KEGG:[PATH:Ko_class]Level1--Note | Level2--Note | Level3--Nate;[PATH:Ko_class] Level1--Note | Level2--Note | Level3--Nate;..	KOG:Subject_id	KOG:KOG_id	KOG:Description	KOG:Class	KOG:ClassFunction	NR:Subject_id	NR:Subject_description
GME10000	NA	NA	NA	NA	NA	NA	NA	2	{GO:0016021; integral component of membrane; cellular_component} {GO:0055085; transmembrane transport; biological_process}	NA	NA	NA	NA	NA	NA	NA	NA	NA	NA	gi|751743073|gb|KIM91346.1|	hypothetical protein PILCRDRAFT_810618 [Piloderma croceum F 1598]
GME10001	NA	NA	NA	NA	NA	NA	NA	NA	NA	NA	NA	NA	NA	NA	NA	NA	NA	NA	NA	gi|595782874|ref|XP_007269980.1|	hypothetical protein FOMMEDRAFT_160024 [Fomitiporia mediterranea MF3/22]
GME10002	NA	NA	NA	NA	NA	NA	NA	NA	NA	NA	NA	NA	NA	NA	NA	NA	NA	NA	NA	NA	NA
GME10003	NA	NA	NA	NA	NA	NA	NA	NA	NA	NA	NA	NA	NA	NA	NA	NA	NA	NA	NA	gi|595782122|ref|XP_007269604.1|	hypothetical protein FOMMEDRAFT_92631, partial [Fomitiporia mediterranea MF3/22]
GME10004	NA	NA	NA	NA	NA	NA	NA	NA	NA	NA	NA	NA	NA	NA	NA	NA	NA	NA	NA	NA	NA
GME10005	NA	NA	NA	NA	NA	NA	NA	1	{GO:0005515; protein binding; molecular_function}	NA	NA	NA	NA	NA	NA	NA	NA	NA	NA	gi|807752541|ref|XP_012181065.1|	predicted protein [Fibroporia radiculosa]
GME10007	NA	NA	NA	NA	NA	NA	NA	2	{GO:0006629; lipid metabolic process; biological_process} {GO:0008081; phosphoric diester hydrolase activity; molecular_function}	NA	NA	NA	NA	NA	NA	NA	NA	NA	NA	gi|595773406|ref|XP_007265246.1|	PLC-like phosphodiesterase [Fomitiporia mediterranea MF3/22]
GME10008	NA	NA	NA	NA	NA	NA	NA	NA	NA	NA	NA	NA	NA	NA	NA	NA	NA	NA	NA	gi|595773404|ref|XP_007265245.1|	hypothetical protein FOMMEDRAFT_166996 [Fomitiporia mediterranea MF3/22]
GME10009	NA	NA	NA	NA	NA	NA	NA	NA	NA	NA	NA	NA	NA	NA	NA	NA	NA	NA	NA	gi|595773402|ref|XP_007265244.1|	alpha/beta-hydrolase [Fomitiporia mediterranea MF3/22]
GME1000	NA	NA	NA	NA	NA	NA	NA	3	{GO:0000030; mannosyltransferase activity; molecular_function} {GO:0006486; protein glycosylation; biological_process} {GO:0016020; membrane; cellular_component}	NA	NA	NA	NA	NA	NA	NA	NA	NA	NA	gi|595784660|ref|XP_007270873.1|	hypothetical protein FOMMEDRAFT_161259 [Fomitiporia mediterranea MF3/22]
GME10010	NA	NA	NA	NA	NA	NA	NA	2	{GO:0000166; nucleotide binding; molecular_function} {GO:0003676; nucleic acid binding; molecular_function}	NA	NA	NA	NA	NA	NA	NA	NA	NA	NA	gi|595773400|ref|XP_007265243.1|	hypothetical protein FOMMEDRAFT_166994 [Fomitiporia mediterranea MF3/22]
GME10011	NA	NA	NA	NA	NA	NA	NA	NA	NA	NA	NA	NA	NA	NA	NA	NA	NA	NA	NA	gi|595773396|ref|XP_007265241.1|	hypothetical protein FOMMEDRAFT_139836 [Fomitiporia mediterranea MF3/22]
GME10012	Desulfomicrobium_baculatum_DSM_4028_uid59217	Desbac	0	COG0489	Chromosome partitioning ATPase, Mrp family, contains Fe-S cluster	D	Cell cycle control, cell division, chromosome partitioning	3	{GO:0005524; ATP binding; molecular_function} {GO:0016226; iron-sulfur cluster assembly; biological_process} {GO:0051539; 4 iron, 4 sulfur cluster binding; molecular_function}	ani:AN8228.2	K14012	SHP1, UBX1, NSFL1C	UBX domain-containing protein 1	[PATH:ko04141] Level1--Genetic Information Processing | Level2--Folding, sorting and degradation | Level3--Protein processing in endoplasmic reticulum	Hs6912540	KOG3022	Predicted ATPase, nucleotide-binding	D	Cell cycle control, cell division, chromosome partitioning ;	gi|595773394|ref|XP_007265240.1|	P-loop containing nucleoside triphosphate hydrolase protein [Fomitiporia mediterranea MF3/22]
GME10013	Cenarchaeum_symbiosum_A_uid61411	Censym	1	COG1758	DNA-directed RNA polymerase, subunit K/omega	K	Transcription	5	{GO:0003677; DNA binding; molecular_function} {GO:0003899; DNA-directed RNA polymerase activity; molecular_function} {GO:0005634; nucleus; cellular_component} {GO:0005665; DNA-directed RNA polymerase II, core complex; cellular_component} {GO:0006351; transcription, DNA-templated; biological_process}	fme:FOMMEDRAFT_82312	K03014	RPB6, POLR2F	DNA-directed RNA polymerases I, II, and III subunit RPABC2	[PATH:ko03020] Level1--Genetic Information Processing | Level2--Transcription | Level3--RNA polymerase;[PATH:ko04623] Level1--Organismal Systems | Level2--Immune system | Level3--Cytosolic DNA-sensing pathway;[PATH:ko05016] Level1--Human Diseases | Level2--Neurodegenerative diseases | Level3--Huntington disease	YPR187w	KOG3405	RNA polymerase subunit K	K	Transcription ;	gi|595773392|ref|XP_007265239.1|	RNA polymerase Rpb6 [Fomitiporia mediterranea MF3/22]
GME10014	NA	NA	NA	NA	NA	NA	NA	NA	NA	NA	NA	NA	NA	NA	NA	NA	NA	NA	NA	gi|595773390|ref|XP_007265238.1|	hypothetical protein FOMMEDRAFT_166989 [Fomitiporia mediterranea MF3/22]
GME10015	NA	NA	NA	NA	NA	NA	NA	2	{GO:0003723; RNA binding; molecular_function} {GO:0033897; ribonuclease T2 activity; molecular_function}	fme:FOMMEDRAFT_82274	K01166	E3.1.27.1	ribonuclease T2	--	NA	NA	NA	NA	NA	gi|595773386|ref|XP_007265236.1|	ribonuclease T2 [Fomitiporia mediterranea MF3/22]
GME10016	NA	NA	NA	NA	NA	NA	NA	NA	NA	NA	NA	NA	NA	NA	NA	NA	NA	NA	NA	gi|595773384|ref|XP_007265235.1|	hypothetical protein FOMMEDRAFT_166988 [Fomitiporia mediterranea MF3/22]
GME10017	NA	NA	NA	NA	NA	NA	NA	NA	NA	NA	NA	NA	NA	NA	NA	NA	NA	NA	NA	gi|595773382|ref|XP_007265234.1|	hypothetical protein FOMMEDRAFT_27563 [Fomitiporia mediterranea MF3/22]
GME10018	NA	NA	NA	NA	NA	NA	NA	4	{GO:0000126; transcription factor TFIIIB complex; cellular_component} {GO:0001026; TFIIIB-type transcription factor activity; molecular_function} {GO:0003677; DNA binding; molecular_function} {GO:0006359; regulation of transcription from RNA polymerase III promoter; biological_process}	fme:FOMMEDRAFT_105727	K15198	BDP1, TFC5	transcription factor TFIIIB component B''	--	NA	NA	NA	NA	NA	gi|595773380|ref|XP_007265233.1|	hypothetical protein FOMMEDRAFT_105727 [Fomitiporia mediterranea MF3/22]
GME10019	Pyrococcus_abyssi_GE5_uid62903	Pyraby	0	COG0468	RecA/RadA recombinase	L	Replication, recombination and repair	8	{GO:0000166; nucleotide binding; molecular_function} {GO:0003677; DNA binding; molecular_function} {GO:0005524; ATP binding; molecular_function} {GO:0005634; nucleus; cellular_component} {GO:0006259; DNA metabolic process; biological_process} {GO:0006281; DNA repair; biological_process} {GO:0007131; reciprocal meiotic recombination; biological_process} {GO:0008094; DNA-dependent ATPase activity; …	scm:SCHCODRAFT_104324	K10872	DMC1	meiotic recombination protein DMC1	[PATH:ko04113] Level1--Cellular Processes | Level2--Cell growth and death | Level3--Meiosis - yeast	SPAC8E11.03c	KOG1434	Meiotic recombination protein Dmc1	DL	Cell cycle control, cell division, chromosome partitioning ; Replication, recombination and repair ;	gi|302698277|ref|XP_003038817.1|	RecA family ATPase [Schizophyllum commune H4-8]
GME1001	NA	NA	NA	NA	NA	NA	NA	3	{GO:0004672; protein kinase activity; molecular_function} {GO:0005524; ATP binding; molecular_function} {GO:0006468; protein phosphorylation; biological_process}	NA	NA	NA	NA	NA	NA	NA	NA	NA	NA	gi|595784292|ref|XP_007270689.1|	hypothetical protein FOMMEDRAFT_31572 [Fomitiporia mediterranea MF3/22]
GME10020	NA	NA	NA	NA	NA	NA	NA	1	{GO:0016020; membrane; cellular_component}	fme:FOMMEDRAFT_105726	K14998	SURF1, SHY1	surfeit locus 1 family protein	--	NA	NA	NA	NA	NA	gi|595773378|ref|XP_007265232.1|	hypothetical protein FOMMEDRAFT_105726 [Fomitiporia mediterranea MF3/22]
GME10021	NA	NA	NA	NA	NA	NA	NA	4	{GO:0003779; actin binding; molecular_function} {GO:0005543; phospholipid binding; molecular_function} {GO:0006897; endocytosis; biological_process} {GO:0030276; clathrin binding; molecular_function}	fme:FOMMEDRAFT_145882	K20040	HIP1R, SLA2	huntingtin-interacting protein 1-related protein	--	SPAC688.11	KOG0980	Actin-binding protein SLA2/Huntingtin-interacting protein Hip1	Z	Cytoskeleton ;	gi|595773376|ref|XP_007265231.1|	hypothetical protein FOMMEDRAFT_145882 [Fomitiporia mediterranea MF3/22]
GME10022	NA	NA	NA	NA	NA	NA	NA	NA	NA	NA	NA	NA	NA	NA	NA	NA	NA	NA	NA	gi|595773374|ref|XP_007265230.1|	hypothetical protein FOMMEDRAFT_133048 [Fomitiporia mediterranea MF3/22]
GME10023	NA	NA	NA	NA	NA	NA	NA	NA	NA	NA	NA	NA	NA	NA	NA	NA	NA	NA	NA	gi|595773372|ref|XP_007265229.1|	hypothetical protein FOMMEDRAFT_82181 [Fomitiporia mediterranea MF3/22]
GME10024	NA	NA	NA	NA	NA	NA	NA	NA	NA	NA	NA	NA	NA	NA	NA	NA	NA	NA	NA	gi|595773370|ref|XP_007265228.1|	hypothetical protein FOMMEDRAFT_82807 [Fomitiporia mediterranea MF3/22]
GME10025	NA	NA	NA	NA	NA	NA	NA	NA	NA	NA	NA	NA	NA	NA	NA	NA	NA	NA	NA	gi|595773368|ref|XP_007265227.1|	hypothetical protein FOMMEDRAFT_166980 [Fomitiporia mediterranea MF3/22]
GME10026	NA	NA	NA	NA	NA	NA	NA	NA	NA	NA	NA	NA	NA	NA	NA	NA	NA	NA	NA	NA	NA
GME10027	NA	NA	NA	NA	NA	NA	NA	2	{GO:0016021; integral component of membrane; cellular_component} {GO:0055085; transmembrane transport; biological_process}	NA	NA	NA	NA	NA	NA	NA	NA	NA	NA	gi|595773362|ref|XP_007265224.1|	MFS general substrate transporter [Fomitiporia mediterranea MF3/22]
GME10028	NA	NA	NA	NA	NA	NA	NA	NA	NA	NA	NA	NA	NA	NA	NA	NA	NA	NA	NA	gi|595773358|ref|XP_007265222.1|	hypothetical protein FOMMEDRAFT_154713 [Fomitiporia mediterranea MF3/22]
GME10029	NA	NA	NA	NA	NA	NA	NA	NA	NA	NA	NA	NA	NA	NA	NA	NA	NA	NA	NA	NA	NA
GME1002	NA	NA	NA	NA	NA	NA	NA	NA	NA	NA	NA	NA	NA	NA	NA	NA	NA	NA	NA	gi|595784656|ref|XP_007270871.1|	hypothetical protein FOMMEDRAFT_170792 [Fomitiporia mediterranea MF3/22]
GME10030	NA	NA	NA	NA	NA	NA	NA	NA	NA	NA	NA	NA	NA	NA	NA	NA	NA	NA	NA	NA	NA
GME10031	NA	NA	NA	NA	NA	NA	NA	NA	NA	NA	NA	NA	NA	NA	NA	NA	NA	NA	NA	gi|595773422|ref|XP_007265254.1|	hypothetical protein FOMMEDRAFT_167002 [Fomitiporia mediterranea MF3/22]
GME10032	NA	NA	NA	NA	NA	NA	NA	1	{GO:0016021; integral component of membrane; cellular_component}	NA	NA	NA	NA	NA	NA	NA	NA	NA	NA	gi|595773328|ref|XP_007265207.1|	hypothetical protein FOMMEDRAFT_120761 [Fomitiporia mediterranea MF3/22]
GME10033	Methanothermus_fervidus_DSM_2088_uid60167	Metfer	2	COG0085	DNA-directed RNA polymerase, beta subunit/140 kD subunit	K	Transcription	4	{GO:0003677; DNA binding; molecular_function} {GO:0003899; DNA-directed RNA polymerase activity; molecular_function} {GO:0006351; transcription, DNA-templated; biological_process} {GO:0032549; ribonucleoside binding; molecular_function}	fme:FOMMEDRAFT_19006	K03010	RPB2, POLR2B	DNA-directed RNA polymerase II subunit RPB2	[PATH:ko03020] Level1--Genetic Information Processing | Level2--Transcription | Level3--RNA polymerase;[PATH:ko05016] Level1--Human Diseases | Level2--Neurodegenerative diseases | Level3--Huntington disease	YOR151c	KOG0214	RNA polymerase II, second largest subunit	K	Transcription ;	gi|595773326|ref|XP_007265206.1|	DNA-dependent RNA polymerase II second largest subunit [Fomitiporia mediterranea MF3/22]
GME10034	NA	NA	NA	NA	NA	NA	NA	1	{GO:0035091; phosphatidylinositol binding; molecular_function}	fme:FOMMEDRAFT_82758	K17919	SNX4	sorting nexin-4	[PATH:ko04144] Level1--Cellular Processes | Level2--Transport and catabolism | Level3--Endocytosis	NA	NA	NA	NA	NA	gi|595773324|ref|XP_007265205.1|	lipid binding protein [Fomitiporia mediterranea MF3/22]
GME10035	NA	NA	NA	NA	NA	NA	NA	NA	NA	NA	NA	NA	NA	NA	NA	NA	NA	NA	NA	gi|595773322|ref|XP_007265204.1|	hypothetical protein FOMMEDRAFT_133035 [Fomitiporia mediterranea MF3/22]
GME10036	NA	NA	NA	NA	NA	NA	NA	NA	NA	NA	NA	NA	NA	NA	NA	NA	NA	NA	NA	gi|595773314|ref|XP_007265200.1|	hypothetical protein FOMMEDRAFT_105696 [Fomitiporia mediterranea MF3/22]
GME10037	NA	NA	NA	NA	NA	NA	NA	2	{GO:0005779; integral component of peroxisomal membrane; cellular_component} {GO:0016559; peroxisome fission; biological_process}	NA	NA	NA	NA	NA	NA	NA	NA	NA	NA	gi|595773310|ref|XP_007265198.1|	hypothetical protein FOMMEDRAFT_33469, partial [Fomitiporia mediterranea MF3/22]
GME10038	NA	NA	NA	NA	NA	NA	NA	NA	NA	fme:FOMMEDRAFT_18990	K08869	ADCK, ABC1	aarF domain-containing kinase	--	YPL109c	KOG1236	Predicted unusual protein kinase	R	General function prediction only ;	gi|595773308|ref|XP_007265197.1|	ABC1-domain-containing protein [Fomitiporia mediterranea MF3/22]
GME10039	NA	NA	NA	NA	NA	NA	NA	NA	NA	NA	NA	NA	NA	NA	NA	NA	NA	NA	NA	gi|595773306|ref|XP_007265196.1|	hypothetical protein FOMMEDRAFT_166964 [Fomitiporia mediterranea MF3/22]
GME1003	Sodalis_glossinidius__morsitans__uid58553	Sodglo	2	COG0656	Aldo/keto reductase, related to diketogulonate reductase	Q	Secondary metabolites biosynthesis, transport and catabolism	2	{GO:0016491; oxidoreductase activity; molecular_function} {GO:0055114; oxidation-reduction process; biological_process}	NA	NA	NA	NA	NA	NA	NA	NA	NA	NA	gi|595784654|ref|XP_007270870.1|	Aldo/keto reductase [Fomitiporia mediterranea MF3/22]
GME10040	NA	NA	NA	NA	NA	NA	NA	NA	NA	NA	NA	NA	NA	NA	NA	NA	NA	NA	NA	gi|595773304|ref|XP_007265195.1|	hypothetical protein FOMMEDRAFT_145868 [Fomitiporia mediterranea MF3/22]
GME10041	NA	NA	NA	NA	NA	NA	NA	NA	NA	NA	NA	NA	NA	NA	NA	NA	NA	NA	NA	NA	NA
GME10042	NA	NA	NA	NA	NA	NA	NA	NA	NA	fme:FOMMEDRAFT_120738	K00750	GYG1, GYG2	glycogenin	[PATH:ko01100] Level1--Metabolism | Level2--Global and overview maps | Level3--Metabolic pathways;[PATH:ko00500] Level1--Metabolism | Level2--Carbohydrate metabolism | Level3--Starch and sucrose metabolism	NA	NA	NA	NA	NA	gi|595773296|ref|XP_007265191.1|	hypothetical protein FOMMEDRAFT_120738 [Fomitiporia mediterranea MF3/22]
GME10043	NA	NA	NA	NA	NA	NA	NA	1	{GO:0016757; transferase activity, transferring glycosyl groups; molecular_function}	NA	NA	NA	NA	NA	NA	NA	NA	NA	NA	gi|761930306|gb|KIY51277.1|	family 8 glycosyltransferase, partial [Fistulina hepatica ATCC 64428]
GME10044	NA	NA	NA	NA	NA	NA	NA	6	{GO:0000981; RNA polymerase II transcription factor activity, sequence-specific DNA binding; molecular_function} {GO:0003677; DNA binding; molecular_function} {GO:0005634; nucleus; cellular_component} {GO:0006351; transcription, DNA-templated; biological_process} {GO:0006355; regulation of transcription, DNA-templated; biological_process} {GO:0008270; zinc ion binding; molecular_function}	NA	NA	NA	NA	NA	NA	NA	NA	NA	NA	gi|595769776|ref|XP_007263431.1|	hypothetical protein FOMMEDRAFT_131856 [Fomitiporia mediterranea MF3/22]
GME10045	NA	NA	NA	NA	NA	NA	NA	3	{GO:0016021; integral component of membrane; cellular_component} {GO:0022857; transmembrane transporter activity; molecular_function} {GO:0055085; transmembrane transport; biological_process}	fme:FOMMEDRAFT_118286	K08176	PHO84	MFS transporter, PHS family, inorganic phosphate transporter	--	SPCC2H8.02	KOG0252	Inorganic phosphate transporter	P	Inorganic ion transport and metabolism ;	gi|595769774|ref|XP_007263430.1|	phosphate transporter [Fomitiporia mediterranea MF3/22]
GME10046	NA	NA	NA	NA	NA	NA	NA	NA	NA	NA	NA	NA	NA	NA	NA	NA	NA	NA	NA	NA	NA
GME10047	NA	NA	NA	NA	NA	NA	NA	1	{GO:0016787; hydrolase activity; molecular_function}	fme:FOMMEDRAFT_144906	K01515	nudF	ADP-ribose pyrophosphatase	[PATH:ko00230] Level1--Metabolism | Level2--Nucleotide metabolism | Level3--Purine metabolism	SPBP35G2.12	KOG3041	Nucleoside diphosphate-sugar hydrolase of the MutT (NUDIX) family	L	Replication, recombination and repair ;	gi|595769786|ref|XP_007263436.1|	hypothetical protein FOMMEDRAFT_144906 [Fomitiporia mediterranea MF3/22]
GME10048	NA	NA	NA	NA	NA	NA	NA	1	{GO:0015035; protein disulfide oxidoreductase activity; molecular_function}	NA	NA	NA	NA	NA	NA	NA	NA	NA	NA	gi|595769788|ref|XP_007263437.1|	thioredoxin-like protein [Fomitiporia mediterranea MF3/22]
GME10049	NA	NA	NA	NA	NA	NA	NA	3	{GO:0000272; polysaccharide catabolic process; biological_process} {GO:0004553; hydrolase activity, hydrolyzing O-glycosyl compounds; molecular_function} {GO:0008810; cellulase activity; molecular_function}	fme:FOMMEDRAFT_138810	K18576	XEG	xyloglucan-specific endo-beta-1,4-glucanase	--	NA	NA	NA	NA	NA	gi|595769780|ref|XP_007263433.1|	hypothetical protein FOMMEDRAFT_138810 [Fomitiporia mediterranea MF3/22]
GME1004	NA	NA	NA	NA	NA	NA	NA	NA	NA	NA	NA	NA	NA	NA	NA	NA	NA	NA	NA	gi|595784240|ref|XP_007270663.1|	hypothetical protein FOMMEDRAFT_23354 [Fomitiporia mediterranea MF3/22]
GME10050	NA	NA	NA	NA	NA	NA	NA	1	{GO:0004553; hydrolase activity, hydrolyzing O-glycosyl compounds; molecular_function}	fme:FOMMEDRAFT_138810	K18576	XEG	xyloglucan-specific endo-beta-1,4-glucanase	--	NA	NA	NA	NA	NA	gi|595769780|ref|XP_007263433.1|	hypothetical protein FOMMEDRAFT_138810 [Fomitiporia mediterranea MF3/22]
GME10051	NA	NA	NA	NA	NA	NA	NA	4	{GO:0000104; succinate dehydrogenase activity; molecular_function} {GO:0016491; oxidoreductase activity; molecular_function} {GO:0020037; heme binding; molecular_function} {GO:0055114; oxidation-reduction process; biological_process}	ncs:NCAS_0G04200	K18561	FRD	FAD-dependent fumarate reductase	--	SPAC17A2.05	KOG2404	Fumarate reductase, flavoprotein subunit	C	Energy production and conversion ;	gi|595769768|ref|XP_007263427.1|	fumarate reductase [Fomitiporia mediterranea MF3/22]
GME10052	NA	NA	NA	NA	NA	NA	NA	4	{GO:0000981; RNA polymerase II transcription factor activity, sequence-specific DNA binding; molecular_function} {GO:0005634; nucleus; cellular_component} {GO:0006355; regulation of transcription, DNA-templated; biological_process} {GO:0008270; zinc ion binding; molecular_function}	NA	NA	NA	NA	NA	NA	NA	NA	NA	NA	gi|595769770|ref|XP_007263428.1|	hypothetical protein FOMMEDRAFT_118278 [Fomitiporia mediterranea MF3/22]
GME10053	NA	NA	NA	NA	NA	NA	NA	NA	NA	NA	NA	NA	NA	NA	NA	NA	NA	NA	NA	gi|595769772|ref|XP_007263429.1|	hypothetical protein FOMMEDRAFT_144900 [Fomitiporia mediterranea MF3/22]
GME10054	NA	NA	NA	NA	NA	NA	NA	2	{GO:0016021; integral component of membrane; cellular_component} {GO:0055085; transmembrane transport; biological_process}	NA	NA	NA	NA	NA	NA	NA	NA	NA	NA	gi|595769790|ref|XP_007263438.1|	drug:h+ antiporter [Fomitiporia mediterranea MF3/22]
GME10055	NA	NA	NA	NA	NA	NA	NA	NA	NA	NA	NA	NA	NA	NA	NA	NA	NA	NA	NA	NA	NA
GME10056	NA	NA	NA	NA	NA	NA	NA	NA	NA	NA	NA	NA	NA	NA	NA	NA	NA	NA	NA	gi|595769792|ref|XP_007263439.1|	hypothetical protein FOMMEDRAFT_17638 [Fomitiporia mediterranea MF3/22]
GME10057	NA	NA	NA	NA	NA	NA	NA	3	{GO:0004672; protein kinase activity; molecular_function} {GO:0005524; ATP binding; molecular_function} {GO:0006468; protein phosphorylation; biological_process}	fme:FOMMEDRAFT_76470	K02218	CSNK1, CKI	casein kinase 1	[PATH:ko04392] Level1--Environmental Information Processing | Level2--Signal transduction | Level3--Hippo signaling pathway - multiple species;[PATH:ko04011] Level1--Environmental Information Processing | Level2--Signal transduction | Level3--MAPK signaling pathway - yeast	SPBP35G2.05c	KOG1165	Casein kinase (serine/threonine/tyrosine protein kinase)	T	Signal transduction mechanisms ;	gi|595769794|ref|XP_007263440.1|	kinase-like protein [Fomitiporia mediterranea MF3/22]
GME10058	Tistrella_mobilis_KA081020_065_uid167486	Tismob	0	COG3474	Cytochrome c2	C	Energy production and conversion	2	{GO:0009055; electron carrier activity; molecular_function} {GO:0020037; heme binding; molecular_function}	fme:FOMMEDRAFT_131848	K08738	CYC	cytochrome c	[PATH:ko05014] Level1--Human Diseases | Level2--Neurodegenerative diseases | Level3--Amyotrophic lateral sclerosis (ALS);[PATH:ko05416] Level1--Human Diseases | Level2--Cardiovascular diseases | Level3--Viral myocarditis;[PATH:ko05134] Level1--Human Diseases | Level2--Infectious diseases: Bacterial | Level3--Legionellosis;[PATH:ko05222] Level1--Human Diseases | Level2--Cancers: Specific types | L…	SPCC191.07	KOG3453	Cytochrome c	C	Energy production and conversion ;	gi|595769758|ref|XP_007263422.1|	cytochrome c [Fomitiporia mediterranea MF3/22]
GME10059	NA	NA	NA	NA	NA	NA	NA	4	{GO:0003700; transcription factor activity, sequence-specific DNA binding; molecular_function} {GO:0006355; regulation of transcription, DNA-templated; biological_process} {GO:0008270; zinc ion binding; molecular_function} {GO:0043565; sequence-specific DNA binding; molecular_function}	NA	NA	NA	NA	NA	NA	NA	NA	NA	NA	NA	NA
GME1005	NA	NA	NA	NA	NA	NA	NA	NA	NA	NA	NA	NA	NA	NA	NA	NA	NA	NA	NA	gi|595784708|ref|XP_007270897.1|	hypothetical protein FOMMEDRAFT_170811 [Fomitiporia mediterranea MF3/22]
GME10060	NA	NA	NA	NA	NA	NA	NA	NA	NA	NA	NA	NA	NA	NA	NA	NA	NA	NA	NA	gi|595769750|ref|XP_007263418.1|	hypothetical protein FOMMEDRAFT_138800 [Fomitiporia mediterranea MF3/22]
GME10061	NA	NA	NA	NA	NA	NA	NA	NA	NA	NA	NA	NA	NA	NA	NA	NA	NA	NA	NA	NA	NA
GME10062	NA	NA	NA	NA	NA	NA	NA	4	{GO:0003824; catalytic activity; molecular_function} {GO:0005674; transcription factor TFIIF complex; cellular_component} {GO:0006366; transcription from RNA polymerase II promoter; biological_process} {GO:0006367; transcription initiation from RNA polymerase II promoter; biological_process}	fme:FOMMEDRAFT_76909	K03139	TFIIF2, GTF2F2, TFG2	transcription initiation factor TFIIF subunit beta	[PATH:ko03022] Level1--Genetic Information Processing | Level2--Transcription | Level3--Basal transcription factors	NA	NA	NA	NA	NA	gi|595769738|ref|XP_007263412.1|	transcription initiation factor IIF, beta subunit [Fomitiporia mediterranea MF3/22]
GME10063	NA	NA	NA	NA	NA	NA	NA	NA	NA	NA	NA	NA	NA	NA	NA	NA	NA	NA	NA	gi|595769736|ref|XP_007263411.1|	hypothetical protein FOMMEDRAFT_75974 [Fomitiporia mediterranea MF3/22]
GME10064	NA	NA	NA	NA	NA	NA	NA	NA	NA	NA	NA	NA	NA	NA	NA	NA	NA	NA	NA	NA	NA
GME10065	NA	NA	NA	NA	NA	NA	NA	NA	NA	NA	NA	NA	NA	NA	NA	NA	NA	NA	NA	gi|595769730|ref|XP_007263408.1|	hypothetical protein FOMMEDRAFT_17615 [Fomitiporia mediterranea MF3/22]
GME10066	NA	NA	NA	NA	NA	NA	NA	1	{GO:0005515; protein binding; molecular_function}	NA	NA	NA	NA	NA	NA	NA	NA	NA	NA	NA	NA
GME10067	NA	NA	NA	NA	NA	NA	NA	1	{GO:0005515; protein binding; molecular_function}	NA	NA	NA	NA	NA	NA	NA	NA	NA	NA	gi|595769724|ref|XP_007263405.1|	hypothetical protein FOMMEDRAFT_165738 [Fomitiporia mediterranea MF3/22]
GME10068	NA	NA	NA	NA	NA	NA	NA	NA	NA	NA	NA	NA	NA	NA	NA	NA	NA	NA	NA	NA	NA
GME10069	NA	NA	NA	NA	NA	NA	NA	1	{GO:0016787; hydrolase activity; molecular_function}	NA	NA	NA	NA	NA	NA	NA	NA	NA	NA	gi|595769706|ref|XP_007263396.1|	Metallo-dependent phosphatase [Fomitiporia mediterranea MF3/22]
GME1006	NA	NA	NA	NA	NA	NA	NA	NA	NA	NA	NA	NA	NA	NA	NA	NA	NA	NA	NA	gi|595784708|ref|XP_007270897.1|	hypothetical protein FOMMEDRAFT_170811 [Fomitiporia mediterranea MF3/22]
GME10070	Methanopyrus_kandleri_AV19_uid57883	Metkan	0	COG0361	Translation initiation factor IF-1	J	Translation, ribosomal structure and biogenesis	3	{GO:0003723; RNA binding; molecular_function} {GO:0003743; translation initiation factor activity; molecular_function} {GO:0006413; translational initiation; biological_process}	fme:FOMMEDRAFT_76973	K03236	EIF1A	translation initiation factor 1A	[PATH:ko03013] Level1--Genetic Information Processing | Level2--Translation | Level3--RNA transport	Hs4503499	KOG3403	Translation initiation factor 1A (eIF-1A)	J	Translation, ribosomal structure and biogenesis ;	gi|595769704|ref|XP_007263395.1|	nucleic acid-binding protein [Fomitiporia mediterranea MF3/22]
GME10071	NA	NA	NA	NA	NA	NA	NA	2	{GO:0004553; hydrolase activity, hydrolyzing O-glycosyl compounds; molecular_function} {GO:0005975; carbohydrate metabolic process; biological_process}	NA	NA	NA	NA	NA	NA	NA	NA	NA	NA	NA	NA
GME10072	NA	NA	NA	NA	NA	NA	NA	NA	NA	NA	NA	NA	NA	NA	NA	NA	NA	NA	NA	gi|751840529|emb|CEL58143.1|	hypothetical protein RSOLAG1IB_02888 [Rhizoctonia solani AG-1 IB]
GME10073	NA	NA	NA	NA	NA	NA	NA	2	{GO:0003676; nucleic acid binding; molecular_function} {GO:0015074; DNA integration; biological_process}	NA	NA	NA	NA	NA	NA	NA	NA	NA	NA	gi|336373867|gb|EGO02205.1|	hypothetical protein SERLA73DRAFT_41398, partial [Serpula lacrymans var. lacrymans S7.3]
GME10074	NA	NA	NA	NA	NA	NA	NA	2	{GO:0003676; nucleic acid binding; molecular_function} {GO:0008270; zinc ion binding; molecular_function}	NA	NA	NA	NA	NA	NA	NA	NA	NA	NA	NA	NA
GME10075	NA	NA	NA	NA	NA	NA	NA	2	{GO:0003676; nucleic acid binding; molecular_function} {GO:0015074; DNA integration; biological_process}	NA	NA	NA	NA	NA	NA	NA	NA	NA	NA	gi|691792454|emb|CDO72200.1|	hypothetical protein BN946_scf184970.g52 [Trametes cinnabarina]
GME10076	NA	NA	NA	NA	NA	NA	NA	2	{GO:0003676; nucleic acid binding; molecular_function} {GO:0008270; zinc ion binding; molecular_function}	NA	NA	NA	NA	NA	NA	NA	NA	NA	NA	gi|691792454|emb|CDO72200.1|	hypothetical protein BN946_scf184970.g52 [Trametes cinnabarina]
GME10077	NA	NA	NA	NA	NA	NA	NA	3	{GO:0003676; nucleic acid binding; molecular_function} {GO:0008270; zinc ion binding; molecular_function} {GO:0015074; DNA integration; biological_process}	NA	NA	NA	NA	NA	NA	NA	NA	NA	NA	gi|691792454|emb|CDO72200.1|	hypothetical protein BN946_scf184970.g52 [Trametes cinnabarina]
GME10078	NA	NA	NA	NA	NA	NA	NA	NA	NA	NA	NA	NA	NA	NA	NA	NA	NA	NA	NA	NA	NA
GME10079	NA	NA	NA	NA	NA	NA	NA	6	{GO:0005524; ATP binding; molecular_function} {GO:0006810; transport; biological_process} {GO:0016021; integral component of membrane; cellular_component} {GO:0016887; ATPase activity; molecular_function} {GO:0042626; ATPase activity, coupled to transmembrane movement of substances; molecular_function} {GO:0055085; transmembrane transport; biological_process}	NA	NA	NA	NA	NA	NA	NA	NA	NA	NA	gi|595769716|ref|XP_007263401.1|	ABC protein [Fomitiporia mediterranea MF3/22]
GME1007	NA	NA	NA	NA	NA	NA	NA	NA	NA	NA	NA	NA	NA	NA	NA	NA	NA	NA	NA	gi|595784240|ref|XP_007270663.1|	hypothetical protein FOMMEDRAFT_23354 [Fomitiporia mediterranea MF3/22]
GME10080	NA	NA	NA	NA	NA	NA	NA	3	{GO:0000444; MIS12/MIND type complex; cellular_component} {GO:0007059; chromosome segregation; biological_process} {GO:0051301; cell division; biological_process}	fme:FOMMEDRAFT_165737	K11560	mis13, DSN1	kinetochore protein Mis13/DSN1	--	NA	NA	NA	NA	NA	gi|595769720|ref|XP_007263403.1|	carboxylesterase [Fomitiporia mediterranea MF3/22]
GME10081	NA	NA	NA	NA	NA	NA	NA	4	{GO:0005215; transporter activity; molecular_function} {GO:0006810; transport; biological_process} {GO:0006857; oligopeptide transport; biological_process} {GO:0016020; membrane; cellular_component}	fme:FOMMEDRAFT_118232	K03305	TC.POT	proton-dependent oligopeptide transporter, POT family	--	NA	NA	NA	NA	NA	gi|595769674|ref|XP_007263380.1|	PTR2-domain-containing protein [Fomitiporia mediterranea MF3/22]
GME10082	NA	NA	NA	NA	NA	NA	NA	2	{GO:0004197; cysteine-type endopeptidase activity; molecular_function} {GO:0006508; proteolysis; biological_process}	fme:FOMMEDRAFT_118237	K22684	MCA1	metacaspase-1	--	SPCC1840.04	KOG1546	Metacaspase involved in regulation of apoptosis	DO	Cell cycle control, cell division, chromosome partitioning ; Posttranslational modification, protein turnover, chaperones ;	gi|595769678|ref|XP_007263382.1|	metacaspase [Fomitiporia mediterranea MF3/22]
GME10083	NA	NA	NA	NA	NA	NA	NA	NA	NA	NA	NA	NA	NA	NA	NA	NA	NA	NA	NA	gi|595769680|ref|XP_007263383.1|	hypothetical protein FOMMEDRAFT_152476 [Fomitiporia mediterranea MF3/22]
GME10084	NA	NA	NA	NA	NA	NA	NA	NA	NA	NA	NA	NA	NA	NA	NA	NA	NA	NA	NA	NA	NA
GME10085	NA	NA	NA	NA	NA	NA	NA	NA	NA	NA	NA	NA	NA	NA	NA	NA	NA	NA	NA	NA	NA
GME10086	NA	NA	NA	NA	NA	NA	NA	6	{GO:0005215; transporter activity; molecular_function} {GO:0016020; membrane; cellular_component} {GO:0016021; integral component of membrane; cellular_component} {GO:0022857; transmembrane transporter activity; molecular_function} {GO:0022891; substrate-specific transmembrane transporter activity; molecular_function} {GO:0055085; transmembrane transport; biological_process}	dha:DEHA2C11374g	K08139	HXT	MFS transporter, SP family, sugar:H+ symporter	[PATH:ko04113] Level1--Cellular Processes | Level2--Cell growth and death | Level3--Meiosis - yeast	NA	NA	NA	NA	NA	gi|595769684|ref|XP_007263385.1|	general substrate transporter [Fomitiporia mediterranea MF3/22]
GME10087	NA	NA	NA	NA	NA	NA	NA	NA	NA	sla:SERLADRAFT_413250	K11976	RNF216, TRIAD3	E3 ubiquitin-protein ligase RNF216	--	NA	NA	NA	NA	NA	gi|597919818|ref|XP_007314253.1|	hypothetical protein SERLADRAFT_413250 [Serpula lacrymans var. lacrymans S7.9]
GME10088	NA	NA	NA	NA	NA	NA	NA	4	{GO:0005215; transporter activity; molecular_function} {GO:0006810; transport; biological_process} {GO:0006857; oligopeptide transport; biological_process} {GO:0016020; membrane; cellular_component}	fme:FOMMEDRAFT_118232	K03305	TC.POT	proton-dependent oligopeptide transporter, POT family	--	NA	NA	NA	NA	NA	gi|595769674|ref|XP_007263380.1|	PTR2-domain-containing protein [Fomitiporia mediterranea MF3/22]
GME10089	NA	NA	NA	NA	NA	NA	NA	4	{GO:0000166; nucleotide binding; molecular_function} {GO:0004812; aminoacyl-tRNA ligase activity; molecular_function} {GO:0005524; ATP binding; molecular_function} {GO:0006418; tRNA aminoacylation for protein translation; biological_process}	fme:FOMMEDRAFT_152473	K01874	MARS, metG	methionyl-tRNA synthetase	[PATH:ko00970] Level1--Genetic Information Processing | Level2--Translation | Level3--Aminoacyl-tRNA biosynthesis;[PATH:ko00450] Level1--Metabolism | Level2--Metabolism of other amino acids | Level3--Selenocompound metabolism	Hs14043022_2	KOG1247	Methionyl-tRNA synthetase	J	Translation, ribosomal structure and biogenesis ;	gi|595769672|ref|XP_007263379.1|	methionyl tRNA synthetase [Fomitiporia mediterranea MF3/22]
GME1008	NA	NA	NA	NA	NA	NA	NA	NA	NA	NA	NA	NA	NA	NA	NA	NA	NA	NA	NA	gi|595784708|ref|XP_007270897.1|	hypothetical protein FOMMEDRAFT_170811 [Fomitiporia mediterranea MF3/22]
GME10090	NA	NA	NA	NA	NA	NA	NA	1	{GO:0051087; chaperone binding; molecular_function}	NA	NA	NA	NA	NA	NA	NA	NA	NA	NA	gi|595769668|ref|XP_007263377.1|	hypothetical protein FOMMEDRAFT_138779 [Fomitiporia mediterranea MF3/22]
GME10091	NA	NA	NA	NA	NA	NA	NA	1	{GO:0055085; transmembrane transport; biological_process}	NA	NA	NA	NA	NA	NA	NA	NA	NA	NA	gi|595769664|ref|XP_007263375.1|	oligopeptide transporter [Fomitiporia mediterranea MF3/22]
GME10092	Pseudoxanthomonas_spadix_BD_a59_uid75113	Psespa	0	COG2730	Aryl-phospho-beta-D-glucosidase BglC, GH1 family	G	Carbohydrate transport and metabolism	2	{GO:0004553; hydrolase activity, hydrolyzing O-glycosyl compounds; molecular_function} {GO:0005975; carbohydrate metabolic process; biological_process}	fme:FOMMEDRAFT_118222	K01179	E3.2.1.4	endoglucanase	[PATH:ko01100] Level1--Metabolism | Level2--Global and overview maps | Level3--Metabolic pathways;[PATH:ko00500] Level1--Metabolism | Level2--Carbohydrate metabolism | Level3--Starch and sucrose metabolism	NA	NA	NA	NA	NA	gi|595769658|ref|XP_007263372.1|	glycoside hydrolase [Fomitiporia mediterranea MF3/22]
GME10093	NA	NA	NA	NA	NA	NA	NA	2	{GO:0016021; integral component of membrane; cellular_component} {GO:0055085; transmembrane transport; biological_process}	NA	NA	NA	NA	NA	NA	NA	NA	NA	NA	gi|595769656|ref|XP_007263371.1|	MFS general substrate transporter [Fomitiporia mediterranea MF3/22]
GME10094	NA	NA	NA	NA	NA	NA	NA	NA	NA	NA	NA	NA	NA	NA	NA	NA	NA	NA	NA	gi|595769654|ref|XP_007263370.1|	hypothetical protein FOMMEDRAFT_77371 [Fomitiporia mediterranea MF3/22]
GME10095	NA	NA	NA	NA	NA	NA	NA	1	{GO:0046872; metal ion binding; molecular_function}	NA	NA	NA	NA	NA	YOR091w	KOG1763	Uncharacterized conserved protein, contains CCCH-type Zn-finger	R	General function prediction only ;	gi|299749274|ref|XP_001838638.2|	cytoplasmic protein [Coprinopsis cinerea okayama7#130]
GME10096	NA	NA	NA	NA	NA	NA	NA	NA	NA	fme:FOMMEDRAFT_17589	K15084	SLC25A16, GDA, LEU5	solute carrier family 25 (mitochondrial carrier protein), member 16	--	SPAC17H9.08	KOG0752	Mitochondrial solute carrier protein	C	Energy production and conversion ;	gi|595769646|ref|XP_007263366.1|	mitochondrial carrier [Fomitiporia mediterranea MF3/22]
GME10097	NA	NA	NA	NA	NA	NA	NA	3	{GO:0000166; nucleotide binding; molecular_function} {GO:0003676; nucleic acid binding; molecular_function} {GO:0046872; metal ion binding; molecular_function}	NA	NA	NA	NA	NA	SPAC3A12.11c	KOG0118	FOG: RRM domain	R	General function prediction only ;	gi|595769644|ref|XP_007263365.1|	hypothetical protein FOMMEDRAFT_118213 [Fomitiporia mediterranea MF3/22]
GME10098	NA	NA	NA	NA	NA	NA	NA	NA	NA	NA	NA	NA	NA	NA	NA	NA	NA	NA	NA	gi|595769642|ref|XP_007263364.1|	hypothetical protein FOMMEDRAFT_165713 [Fomitiporia mediterranea MF3/22]
GME10099	NA	NA	NA	NA	NA	NA	NA	2	{GO:0005743; mitochondrial inner membrane; cellular_component} {GO:0006744; ubiquinone biosynthetic process; biological_process}	fme:FOMMEDRAFT_103174	K18586	COQ4	ubiquinone biosynthesis protein COQ4	--	7293987	KOG3244	Protein involved in ubiquinone biosynthesis	H	Coenzyme transport and metabolism ;	gi|595769638|ref|XP_007263362.1|	ubiquinone biosynthesis protein COQ4, mitochondrial [Fomitiporia mediterranea MF3/22]
GME1009	NA	NA	NA	NA	NA	NA	NA	NA	NA	NA	NA	NA	NA	NA	NA	NA	NA	NA	NA	gi|595784708|ref|XP_007270897.1|	hypothetical protein FOMMEDRAFT_170811 [Fomitiporia mediterranea MF3/22]
GME100	NA	NA	NA	NA	NA	NA	NA	2	{GO:0016021; integral component of membrane; cellular_component} {GO:0055085; transmembrane transport; biological_process}	NA	NA	NA	NA	NA	NA	NA	NA	NA	NA	gi|595773362|ref|XP_007265224.1|	MFS general substrate transporter [Fomitiporia mediterranea MF3/22]
GME10100	NA	NA	NA	NA	NA	NA	NA	NA	NA	NA	NA	NA	NA	NA	NA	NA	NA	NA	NA	gi|595769632|ref|XP_007263359.1|	hypothetical protein FOMMEDRAFT_138773 [Fomitiporia mediterranea MF3/22]
GME10101	NA	NA	NA	NA	NA	NA	NA	4	{GO:0000956; nuclear-transcribed mRNA catabolic process; biological_process} {GO:0003676; nucleic acid binding; molecular_function} {GO:0004527; exonuclease activity; molecular_function} {GO:0008409; 5'-3' exonuclease activity; molecular_function}	cci:CC1G_11892	K12618	XRN1, SEP1, KEM1	5'-3' exoribonuclease 1	[PATH:ko03018] Level1--Genetic Information Processing | Level2--Folding, sorting and degradation | Level3--RNA degradation;[PATH:ko03008] Level1--Genetic Information Processing | Level2--Translation | Level3--Ribosome biogenesis in eukaryotes	SPAC17A5.14	KOG2045	5'-3' exonuclease XRN1/KEM1/SEP1 involved in DNA strand exchange and mRNA turnover	LD	Replication, recombination and repair ; Cell cycle control, cell division, chromosome partitioning ;	gi|691789419|emb|CDO74666.1|	hypothetical protein BN946_scf184828.g6 [Trametes cinnabarina]
GME10102	Granulicella_mallensis_MP5ACTX8_uid49957	Gramal	1	COG0519	GMP synthase, PP-ATPase domain/subunit	F	Nucleotide transport and metabolism	5	{GO:0003922; GMP synthase (glutamine-hydrolyzing) activity; molecular_function} {GO:0005524; ATP binding; molecular_function} {GO:0006164; purine nucleotide biosynthetic process; biological_process} {GO:0006177; GMP biosynthetic process; biological_process} {GO:0016462; pyrophosphatase activity; molecular_function}	fme:FOMMEDRAFT_118203	K01951	guaA, GMPS	GMP synthase (glutamine-hydrolysing)	[PATH:ko00983] Level1--Metabolism | Level2--Xenobiotics biodegradation and metabolism | Level3--Drug metabolism - other enzymes;[PATH:ko00230] Level1--Metabolism | Level2--Nucleotide metabolism | Level3--Purine metabolism;[PATH:ko01100] Level1--Metabolism | Level2--Global and overview maps | Level3--Metabolic pathways	YMR217w	KOG1622	GMP synthase	F	Nucleotide transport and metabolism ;	gi|595769628|ref|XP_007263357.1|	GMP synthase [Fomitiporia mediterranea MF3/22]
GME10103	NA	NA	NA	NA	NA	NA	NA	3	{GO:0004222; metalloendopeptidase activity; molecular_function} {GO:0005615; extracellular space; cellular_component} {GO:0008270; zinc ion binding; molecular_function}	fme:FOMMEDRAFT_127852	K01417	MEP	extracellular elastinolytic metalloproteinase	--	NA	NA	NA	NA	NA	gi|595782948|ref|XP_007270017.1|	hypothetical protein FOMMEDRAFT_127852 [Fomitiporia mediterranea MF3/22]
GME10104	NA	NA	NA	NA	NA	NA	NA	4	{GO:0003676; nucleic acid binding; molecular_function} {GO:0003677; DNA binding; molecular_function} {GO:0006313; transposition, DNA-mediated; biological_process} {GO:0015074; DNA integration; biological_process}	NA	NA	NA	NA	NA	NA	NA	NA	NA	NA	gi|630187716|ref|XP_007847486.1|	hypothetical protein Moror_14629 [Moniliophthora roreri MCA 2997]
GME10105	Thermoanaerobacter_tengcongensis_MB4_uid57813	Thet01	0	COG0012	Ribosome-binding ATPase YchF, GTP1/OBG family	J	Translation, ribosomal structure and biogenesis	1	{GO:0005525; GTP binding; molecular_function}	fme:FOMMEDRAFT_118202	K19788	OLA1	obg-like ATPase 1	--	SPAC27E2.03c	KOG1491	Predicted GTP-binding protein (ODN superfamily)	R	General function prediction only ;	gi|595769624|ref|XP_007263355.1|	cytoplasmic protein [Fomitiporia mediterranea MF3/22]
GME10106	NA	NA	NA	NA	NA	NA	NA	1	{GO:0005515; protein binding; molecular_function}	NA	NA	NA	NA	NA	NA	NA	NA	NA	NA	NA	NA
GME10107	NA	NA	NA	NA	NA	NA	NA	4	{GO:0004609; phosphatidylserine decarboxylase activity; molecular_function} {GO:0005509; calcium ion binding; molecular_function} {GO:0005515; protein binding; molecular_function} {GO:0008654; phospholipid biosynthetic process; biological_process}	fme:FOMMEDRAFT_103160	K01613	psd, PISD	phosphatidylserine decarboxylase	[PATH:ko01110] Level1--Metabolism | Level2--Global and overview maps | Level3--Biosynthesis of secondary metabolites;[PATH:ko01100] Level1--Metabolism | Level2--Global and overview maps | Level3--Metabolic pathways;[PATH:ko00564] Level1--Metabolism | Level2--Lipid metabolism | Level3--Glycerophospholipid metabolism	NA	NA	NA	NA	NA	gi|595769620|ref|XP_007263353.1|	hypothetical protein FOMMEDRAFT_103160 [Fomitiporia mediterranea MF3/22]
GME10108	NA	NA	NA	NA	NA	NA	NA	NA	NA	NA	NA	NA	NA	NA	NA	NA	NA	NA	NA	NA	NA
GME10109	NA	NA	NA	NA	NA	NA	NA	1	{GO:0005515; protein binding; molecular_function}	NA	NA	NA	NA	NA	NA	NA	NA	NA	NA	NA	NA
GME1010	NA	NA	NA	NA	NA	NA	NA	NA	NA	NA	NA	NA	NA	NA	NA	NA	NA	NA	NA	gi|595784708|ref|XP_007270897.1|	hypothetical protein FOMMEDRAFT_170811 [Fomitiporia mediterranea MF3/22]
GME10110	Bordetella_petrii_uid61631	Borpet	0	COG0129	Dihydroxyacid dehydratase/phosphogluconate dehydratase	EG	Amino acid transport and metabolism;Carbohydrate transport and metabolism	2	{GO:0003824; catalytic activity; molecular_function} {GO:0008152; metabolic process; biological_process}	fme:FOMMEDRAFT_152444	K01687	ilvD	dihydroxy-acid dehydratase	[PATH:ko00770] Level1--Metabolism | Level2--Metabolism of cofactors and vitamins | Level3--Pantothenate and CoA biosynthesis;[PATH:ko01110] Level1--Metabolism | Level2--Global and overview maps | Level3--Biosynthesis of secondary metabolites;[PATH:ko01100] Level1--Metabolism | Level2--Global and overview maps | Level3--Metabolic pathways;[PATH:ko01230] Level1--Metabolism | Level2--Global and over…	NA	NA	NA	NA	NA	gi|595769616|ref|XP_007263351.1|	dihydroxy-acid and 6-phosphogluconate dehydratase [Fomitiporia mediterranea MF3/22]
GME10111	Ramlibacter_tataouinensis_TTB310_uid68279	Ramtat	0	COG0129	Dihydroxyacid dehydratase/phosphogluconate dehydratase	EG	Amino acid transport and metabolism;Carbohydrate transport and metabolism	2	{GO:0003824; catalytic activity; molecular_function} {GO:0008152; metabolic process; biological_process}	fme:FOMMEDRAFT_152444	K01687	ilvD	dihydroxy-acid dehydratase	[PATH:ko00770] Level1--Metabolism | Level2--Metabolism of cofactors and vitamins | Level3--Pantothenate and CoA biosynthesis;[PATH:ko01110] Level1--Metabolism | Level2--Global and overview maps | Level3--Biosynthesis of secondary metabolites;[PATH:ko01100] Level1--Metabolism | Level2--Global and overview maps | Level3--Metabolic pathways;[PATH:ko01230] Level1--Metabolism | Level2--Global and over…	NA	NA	NA	NA	NA	gi|595769616|ref|XP_007263351.1|	dihydroxy-acid and 6-phosphogluconate dehydratase [Fomitiporia mediterranea MF3/22]
GME10112	NA	NA	NA	NA	NA	NA	NA	1	{GO:0008270; zinc ion binding; molecular_function}	NA	NA	NA	NA	NA	SPBC3B9.05	KOG1940	Zn-finger protein	R	General function prediction only ;	gi|827758269|gb|KLO12934.1|	hypothetical protein SCHPADRAFT_391241 [Schizopora paradoxa]
GME10113	NA	NA	NA	NA	NA	NA	NA	NA	NA	NA	NA	NA	NA	NA	NA	NA	NA	NA	NA	gi|595769610|ref|XP_007263348.1|	hypothetical protein FOMMEDRAFT_17580 [Fomitiporia mediterranea MF3/22]
GME10114	NA	NA	NA	NA	NA	NA	NA	NA	NA	NA	NA	NA	NA	NA	NA	NA	NA	NA	NA	NA	NA
GME10115	NA	NA	NA	NA	NA	NA	NA	NA	NA	NA	NA	NA	NA	NA	NA	NA	NA	NA	NA	NA	NA
GME10116	NA	NA	NA	NA	NA	NA	NA	3	{GO:0008270; zinc ion binding; molecular_function} {GO:0016491; oxidoreductase activity; molecular_function} {GO:0055114; oxidation-reduction process; biological_process}	NA	NA	NA	NA	NA	NA	NA	NA	NA	NA	gi|595769592|ref|XP_007263339.1|	GroES-like protein [Fomitiporia mediterranea MF3/22]
GME10117	NA	NA	NA	NA	NA	NA	NA	NA	NA	NA	NA	NA	NA	NA	NA	NA	NA	NA	NA	gi|749885620|gb|KIJ55007.1|	hypothetical protein M422DRAFT_775170 [Sphaerobolus stellatus SS14]
GME10118	Methanobrevibacter_ruminantium_M1_uid45857	Metrum	0	COG0088	Ribosomal protein L4	J	Translation, ribosomal structure and biogenesis	3	{GO:0003735; structural constituent of ribosome; molecular_function} {GO:0005840; ribosome; cellular_component} {GO:0006412; translation; biological_process}	fme:FOMMEDRAFT_17579	K02930	RP-L4e, RPL4	large subunit ribosomal protein L4e	[PATH:ko03010] Level1--Genetic Information Processing | Level2--Translation | Level3--Ribosome	SPBC1711.06	KOG1475	Ribosomal protein RPL1/RPL2/RL4L4	A	RNA processing and modification ;	gi|595769602|ref|XP_007263344.1|	60S ribosomal protein L4/L1/L2 [Fomitiporia mediterranea MF3/22]
GME10119	NA	NA	NA	NA	NA	NA	NA	NA	NA	NA	NA	NA	NA	NA	NA	NA	NA	NA	NA	gi|595769600|ref|XP_007263343.1|	hypothetical protein FOMMEDRAFT_17578 [Fomitiporia mediterranea MF3/22]
GME1011	NA	NA	NA	NA	NA	NA	NA	NA	NA	NA	NA	NA	NA	NA	NA	NA	NA	NA	NA	gi|595784682|ref|XP_007270884.1|	hypothetical protein FOMMEDRAFT_161282 [Fomitiporia mediterranea MF3/22]
GME10120	NA	NA	NA	NA	NA	NA	NA	NA	NA	NA	NA	NA	NA	NA	NA	NA	NA	NA	NA	gi|595769598|ref|XP_007263342.1|	hypothetical protein FOMMEDRAFT_144852 [Fomitiporia mediterranea MF3/22]
GME10121	NA	NA	NA	NA	NA	NA	NA	NA	NA	NA	NA	NA	NA	NA	NA	NA	NA	NA	NA	NA	NA
GME10122	NA	NA	NA	NA	NA	NA	NA	3	{GO:0008270; zinc ion binding; molecular_function} {GO:0016491; oxidoreductase activity; molecular_function} {GO:0055114; oxidation-reduction process; biological_process}	NA	NA	NA	NA	NA	NA	NA	NA	NA	NA	gi|595769592|ref|XP_007263339.1|	GroES-like protein [Fomitiporia mediterranea MF3/22]
GME10123	NA	NA	NA	NA	NA	NA	NA	3	{GO:0008270; zinc ion binding; molecular_function} {GO:0016491; oxidoreductase activity; molecular_function} {GO:0055114; oxidation-reduction process; biological_process}	NA	NA	NA	NA	NA	NA	NA	NA	NA	NA	gi|595769592|ref|XP_007263339.1|	GroES-like protein [Fomitiporia mediterranea MF3/22]
GME10124	Granulibacter_bethesdensis_CGDNIH1_uid58661	Grabet	1	COG0604	NADPH:quinone reductase or related Zn-dependent oxidoreductase	CR	Energy production and conversion;General function prediction only	3	{GO:0008270; zinc ion binding; molecular_function} {GO:0016491; oxidoreductase activity; molecular_function} {GO:0055114; oxidation-reduction process; biological_process}	NA	NA	NA	NA	NA	NA	NA	NA	NA	NA	gi|595769592|ref|XP_007263339.1|	GroES-like protein [Fomitiporia mediterranea MF3/22]
GME10125	Granulibacter_bethesdensis_CGDNIH1_uid58661	Grabet	1	COG0604	NADPH:quinone reductase or related Zn-dependent oxidoreductase	CR	Energy production and conversion;General function prediction only	3	{GO:0008270; zinc ion binding; molecular_function} {GO:0016491; oxidoreductase activity; molecular_function} {GO:0055114; oxidation-reduction process; biological_process}	NA	NA	NA	NA	NA	NA	NA	NA	NA	NA	gi|595769592|ref|XP_007263339.1|	GroES-like protein [Fomitiporia mediterranea MF3/22]
GME10126	NA	NA	NA	NA	NA	NA	NA	NA	NA	NA	NA	NA	NA	NA	NA	NA	NA	NA	NA	gi|595769586|ref|XP_007263336.1|	hypothetical protein FOMMEDRAFT_75640 [Fomitiporia mediterranea MF3/22]
GME10127	NA	NA	NA	NA	NA	NA	NA	2	{GO:0005515; protein binding; molecular_function} {GO:0008270; zinc ion binding; molecular_function}	NA	NA	NA	NA	NA	NA	NA	NA	NA	NA	NA	NA
GME10128	NA	NA	NA	NA	NA	NA	NA	2	{GO:0003682; chromatin binding; molecular_function} {GO:0005524; ATP binding; molecular_function}	fme:FOMMEDRAFT_103131	K02603	ORC1	origin recognition complex subunit 1	[PATH:ko04110] Level1--Cellular Processes | Level2--Cell growth and death | Level3--Cell cycle;[PATH:ko04113] Level1--Cellular Processes | Level2--Cell growth and death | Level3--Meiosis - yeast;[PATH:ko04111] Level1--Cellular Processes | Level2--Cell growth and death | Level3--Cell cycle - yeast	NA	NA	NA	NA	NA	gi|595769580|ref|XP_007263333.1|	P-loop containing nucleoside triphosphate hydrolase protein [Fomitiporia mediterranea MF3/22]
GME10129	NA	NA	NA	NA	NA	NA	NA	3	{GO:0003824; catalytic activity; molecular_function} {GO:0009058; biosynthetic process; biological_process} {GO:0030170; pyridoxal phosphate binding; molecular_function}	fme:FOMMEDRAFT_165688	K14265	Tam1	tryptophan aminotransferase	[PATH:ko01100] Level1--Metabolism | Level2--Global and overview maps | Level3--Metabolic pathways;[PATH:ko00380] Level1--Metabolism | Level2--Amino acid metabolism | Level3--Tryptophan metabolism	Hs7705897	KOG0634	Aromatic amino acid aminotransferase and related proteins	E	Amino acid transport and metabolism ;	gi|595769574|ref|XP_007263330.1|	PLP-dependent transferase [Fomitiporia mediterranea MF3/22]
GME1012	NA	NA	NA	NA	NA	NA	NA	4	{GO:0005381; iron ion transmembrane transporter activity; molecular_function} {GO:0006827; high-affinity iron ion transmembrane transport; biological_process} {GO:0016020; membrane; cellular_component} {GO:0033573; high-affinity iron permease complex; cellular_component}	fme:FOMMEDRAFT_148989	K07243	FTR, FTH1, efeU	high-affinity iron transporter	--	NA	NA	NA	NA	NA	gi|595784924|ref|XP_007271005.1|	iron permease FTR1 [Fomitiporia mediterranea MF3/22]
GME10130	NA	NA	NA	NA	NA	NA	NA	NA	NA	NA	NA	NA	NA	NA	NA	NA	NA	NA	NA	NA	NA
GME10131	NA	NA	NA	NA	NA	NA	NA	1	{GO:0003676; nucleic acid binding; molecular_function}	fme:FOMMEDRAFT_138756	K19487	SFP1	transcription factor SFP1	--	NA	NA	NA	NA	NA	gi|595769570|ref|XP_007263328.1|	hypothetical protein FOMMEDRAFT_138756 [Fomitiporia mediterranea MF3/22]
GME10132	NA	NA	NA	NA	NA	NA	NA	NA	NA	NA	NA	NA	NA	NA	NA	NA	NA	NA	NA	gi|595769564|ref|XP_007263325.1|	hypothetical protein FOMMEDRAFT_144843 [Fomitiporia mediterranea MF3/22]
GME10133	NA	NA	NA	NA	NA	NA	NA	NA	NA	NA	NA	NA	NA	NA	NA	NA	NA	NA	NA	NA	NA
GME10134	NA	NA	NA	NA	NA	NA	NA	2	{GO:0008152; metabolic process; biological_process} {GO:0016491; oxidoreductase activity; molecular_function}	NA	NA	NA	NA	NA	NA	NA	NA	NA	NA	gi|595769578|ref|XP_007263332.1|	NAD-binding protein [Fomitiporia mediterranea MF3/22]
GME10135	NA	NA	NA	NA	NA	NA	NA	NA	NA	NA	NA	NA	NA	NA	NA	NA	NA	NA	NA	gi|595769540|ref|XP_007263313.1|	hypothetical protein FOMMEDRAFT_131786 [Fomitiporia mediterranea MF3/22]
GME10136	NA	NA	NA	NA	NA	NA	NA	1	{GO:0007165; signal transduction; biological_process}	fme:FOMMEDRAFT_118141	K19844	BEM2	GTPase-activating protein BEM2	[PATH:ko04011] Level1--Environmental Information Processing | Level2--Signal transduction | Level3--MAPK signaling pathway - yeast	NA	NA	NA	NA	NA	gi|595769544|ref|XP_007263315.1|	hypothetical protein FOMMEDRAFT_118141 [Fomitiporia mediterranea MF3/22]
GME10137	NA	NA	NA	NA	NA	NA	NA	2	{GO:0005085; guanyl-nucleotide exchange factor activity; molecular_function} {GO:0007264; small GTPase mediated signal transduction; biological_process}	fme:FOMMEDRAFT_118141	K19844	BEM2	GTPase-activating protein BEM2	[PATH:ko04011] Level1--Environmental Information Processing | Level2--Signal transduction | Level3--MAPK signaling pathway - yeast	NA	NA	NA	NA	NA	gi|595769544|ref|XP_007263315.1|	hypothetical protein FOMMEDRAFT_118141 [Fomitiporia mediterranea MF3/22]
GME10138	Candidatus_Protochlamydia_amoebophila_UWE25_uid58079	Proamo	0	COG0466	ATP-dependent Lon protease, bacterial type	O	Posttranslational modification, protein turnover, chaperones	7	{GO:0004176; ATP-dependent peptidase activity; molecular_function} {GO:0004252; serine-type endopeptidase activity; molecular_function} {GO:0005524; ATP binding; molecular_function} {GO:0006508; proteolysis; biological_process} {GO:0006515; misfolded or incompletely synthesized protein catabolic process; biological_process} {GO:0016757; transferase activity, transferring glycosyl groups; molecula…	fme:FOMMEDRAFT_76879	K08675	PRSS15, PIM1	ATP-dependent Lon protease	--	YBL022c	KOG2004	Mitochondrial ATP-dependent protease PIM1/LON	O	Posttranslational modification, protein turnover, chaperones ;	gi|595769552|ref|XP_007263319.1|	ATP-dependent protease La [Fomitiporia mediterranea MF3/22]
GME10139	NA	NA	NA	NA	NA	NA	NA	2	{GO:0030176; integral component of endoplasmic reticulum membrane; cellular_component} {GO:2001256; regulation of store-operated calcium entry; biological_process}	NA	NA	NA	NA	NA	NA	NA	NA	NA	NA	gi|595769562|ref|XP_007263324.1|	DUF1183-domain-containing protein [Fomitiporia mediterranea MF3/22]
GME1013	NA	NA	NA	NA	NA	NA	NA	3	{GO:0005507; copper ion binding; molecular_function} {GO:0016491; oxidoreductase activity; molecular_function} {GO:0055114; oxidation-reduction process; biological_process}	fme:FOMMEDRAFT_95633	K19791	FET3_5	iron transport multicopper oxidase	--	NA	NA	NA	NA	NA	gi|595784840|ref|XP_007270963.1|	Fet3 protein [Fomitiporia mediterranea MF3/22]
GME10140	NA	NA	NA	NA	NA	NA	NA	6	{GO:0000981; RNA polymerase II transcription factor activity, sequence-specific DNA binding; molecular_function} {GO:0003677; DNA binding; molecular_function} {GO:0005634; nucleus; cellular_component} {GO:0006351; transcription, DNA-templated; biological_process} {GO:0006355; regulation of transcription, DNA-templated; biological_process} {GO:0008270; zinc ion binding; molecular_function}	NA	NA	NA	NA	NA	NA	NA	NA	NA	NA	gi|595769560|ref|XP_007263323.1|	hypothetical protein FOMMEDRAFT_76991 [Fomitiporia mediterranea MF3/22]
GME10141	NA	NA	NA	NA	NA	NA	NA	4	{GO:0003824; catalytic activity; molecular_function} {GO:0005975; carbohydrate metabolic process; biological_process} {GO:0016853; isomerase activity; molecular_function} {GO:0030246; carbohydrate binding; molecular_function}	fme:FOMMEDRAFT_118154	K01785	galM, GALM	aldose 1-epimerase	[PATH:ko01110] Level1--Metabolism | Level2--Global and overview maps | Level3--Biosynthesis of secondary metabolites;[PATH:ko00010] Level1--Metabolism | Level2--Carbohydrate metabolism | Level3--Glycolysis / Gluconeogenesis;[PATH:ko01120] Level1--Metabolism | Level2--Global and overview maps | Level3--Microbial metabolism in diverse environments;[PATH:ko01100] Level1--Metabolism | Level2--Global …	NA	NA	NA	NA	NA	gi|595769556|ref|XP_007263321.1|	galactose mutarotase-like protein [Fomitiporia mediterranea MF3/22]
GME10142	NA	NA	NA	NA	NA	NA	NA	4	{GO:0004335; galactokinase activity; molecular_function} {GO:0005524; ATP binding; molecular_function} {GO:0006012; galactose metabolic process; biological_process} {GO:0046835; carbohydrate phosphorylation; biological_process}	fme:FOMMEDRAFT_103118	K00849	galK	galactokinase	[PATH:ko01100] Level1--Metabolism | Level2--Global and overview maps | Level3--Metabolic pathways;[PATH:ko00052] Level1--Metabolism | Level2--Carbohydrate metabolism | Level3--Galactose metabolism;[PATH:ko00520] Level1--Metabolism | Level2--Carbohydrate metabolism | Level3--Amino sugar and nucleotide sugar metabolism	NA	NA	NA	NA	NA	gi|595769554|ref|XP_007263320.1|	galactokinase gal [Fomitiporia mediterranea MF3/22]
GME10143	NA	NA	NA	NA	NA	NA	NA	3	{GO:0004672; protein kinase activity; molecular_function} {GO:0005524; ATP binding; molecular_function} {GO:0006468; protein phosphorylation; biological_process}	NA	NA	NA	NA	NA	NA	NA	NA	NA	NA	NA	NA
GME10144	Thermaerobacter_marianensis_DSM_12885_uid61727	Them01	0	COG0390	ABC-type iron transport system FetAB, permease component	P	Inorganic ion transport and metabolism	NA	NA	NA	NA	NA	NA	NA	NA	NA	NA	NA	NA	gi|595769502|ref|XP_007263294.1|	UPF0014-domain-containing protein [Fomitiporia mediterranea MF3/22]
GME10145	Methylococcus_capsulatus_Bath_uid57607	Metcap	0	COG0325	Uncharacterized pyridoxal phosphate-containing protein, affects Ilv metabolism, UPF0001 family	R	General function prediction only	NA	NA	fme:FOMMEDRAFT_76910	K06997	yggS, PROSC	PLP dependent protein	--	YBL036c	KOG3157	Proline synthetase co-transcribed protein	R	General function prediction only ;	gi|595769500|ref|XP_007263293.1|	hypothetical protein FOMMEDRAFT_76910 [Fomitiporia mediterranea MF3/22]
GME10146	NA	NA	NA	NA	NA	NA	NA	NA	NA	dsq:DICSQDRAFT_90467	K17553	PPP1R11	protein phosphatase 1 regulatory subunit 11	--	NA	NA	NA	NA	NA	gi|754371541|gb|KIP04280.1|	hypothetical protein PHLGIDRAFT_129619 [Phlebiopsis gigantea 11061_1 CR5-6]
GME10147	NA	NA	NA	NA	NA	NA	NA	4	{GO:0004672; protein kinase activity; molecular_function} {GO:0004674; protein serine/threonine kinase activity; molecular_function} {GO:0005524; ATP binding; molecular_function} {GO:0006468; protein phosphorylation; biological_process}	fme:FOMMEDRAFT_17450	K08793	STK32, YANK	serine/threonine kinase 32	--	Hs8923754	KOG0598	Ribosomal protein S6 kinase and related proteins	RT	General function prediction only ; Signal transduction mechanisms ;	gi|595769470|ref|XP_007263278.1|	kinase-like protein [Fomitiporia mediterranea MF3/22]
GME10148	NA	NA	NA	NA	NA	NA	NA	3	{GO:0004672; protein kinase activity; molecular_function} {GO:0005524; ATP binding; molecular_function} {GO:0006468; protein phosphorylation; biological_process}	fme:FOMMEDRAFT_17451	K06619	ABL1	abelson tyrosine-protein kinase 1	[PATH:ko04360] Level1--Organismal Systems | Level2--Development | Level3--Axon guidance;[PATH:ko05416] Level1--Human Diseases | Level2--Cardiovascular diseases | Level3--Viral myocarditis;[PATH:ko05130] Level1--Human Diseases | Level2--Infectious diseases: Bacterial | Level3--Pathogenic Escherichia coli infection;[PATH:ko05131] Level1--Human Diseases | Level2--Infectious diseases: Bacterial | Lev…	NA	NA	NA	NA	NA	gi|595769472|ref|XP_007263279.1|	hypothetical protein FOMMEDRAFT_17451 [Fomitiporia mediterranea MF3/22]
GME10149	NA	NA	NA	NA	NA	NA	NA	NA	NA	NA	NA	NA	NA	NA	NA	NA	NA	NA	NA	NA	NA
GME1014	NA	NA	NA	NA	NA	NA	NA	NA	NA	NA	NA	NA	NA	NA	NA	NA	NA	NA	NA	NA	NA
GME10150	NA	NA	NA	NA	NA	NA	NA	2	{GO:0005634; nucleus; cellular_component} {GO:0006260; DNA replication; biological_process}	NA	NA	NA	NA	NA	NA	NA	NA	NA	NA	NA	NA
GME10151	NA	NA	NA	NA	NA	NA	NA	NA	NA	NA	NA	NA	NA	NA	NA	NA	NA	NA	NA	NA	NA
GME10152	NA	NA	NA	NA	NA	NA	NA	NA	NA	NA	NA	NA	NA	NA	NA	NA	NA	NA	NA	gi|630359685|ref|XP_007869117.1|	hypothetical protein GLOTRDRAFT_80104 [Gloeophyllum trabeum ATCC 11539]
GME10153	Agromonas_oligotrophica_S58_uid192186	Agroli	0	COG1024	Enoyl-CoA hydratase/carnithine racemase	I	Lipid transport and metabolism	2	{GO:0003824; catalytic activity; molecular_function} {GO:0008152; metabolic process; biological_process}	NA	NA	NA	NA	NA	NA	NA	NA	NA	NA	gi|595769482|ref|XP_007263284.1|	peroxisomal enoyl-CoA-hydratase [Fomitiporia mediterranea MF3/22]
GME10154	NA	NA	NA	NA	NA	NA	NA	NA	NA	NA	NA	NA	NA	NA	NA	NA	NA	NA	NA	NA	NA
GME10155	NA	NA	NA	NA	NA	NA	NA	1	{GO:0020037; heme binding; molecular_function}	tms:TREMEDRAFT_18995	K00326	E1.6.2.2	cytochrome-b5 reductase	[PATH:ko00520] Level1--Metabolism | Level2--Carbohydrate metabolism | Level3--Amino sugar and nucleotide sugar metabolism	SPAC1F12.10	KOG0536	Flavohemoprotein b5+b5R	C	Energy production and conversion ;	gi|595769484|ref|XP_007263285.1|	cytochrome b5 [Fomitiporia mediterranea MF3/22]
GME10156	NA	NA	NA	NA	NA	NA	NA	NA	NA	NA	NA	NA	NA	NA	NA	NA	NA	NA	NA	gi|595769490|ref|XP_007263288.1|	hypothetical protein FOMMEDRAFT_165657 [Fomitiporia mediterranea MF3/22]
GME10157	NA	NA	NA	NA	NA	NA	NA	1	{GO:0005515; protein binding; molecular_function}	NA	NA	NA	NA	NA	NA	NA	NA	NA	NA	NA	NA
GME10158	NA	NA	NA	NA	NA	NA	NA	NA	NA	NA	NA	NA	NA	NA	NA	NA	NA	NA	NA	gi|827762490|gb|KLO17095.1|	hypothetical protein SCHPADRAFT_994567 [Schizopora paradoxa]
GME10159	NA	NA	NA	NA	NA	NA	NA	1	{GO:0005515; protein binding; molecular_function}	NA	NA	NA	NA	NA	NA	NA	NA	NA	NA	gi|595769456|ref|XP_007263271.1|	hypothetical protein FOMMEDRAFT_144813 [Fomitiporia mediterranea MF3/22]
GME1015	NA	NA	NA	NA	NA	NA	NA	4	{GO:0000981; RNA polymerase II transcription factor activity, sequence-specific DNA binding; molecular_function} {GO:0005634; nucleus; cellular_component} {GO:0006355; regulation of transcription, DNA-templated; biological_process} {GO:0008270; zinc ion binding; molecular_function}	NA	NA	NA	NA	NA	NA	NA	NA	NA	NA	gi|595784342|ref|XP_007270714.1|	hypothetical protein FOMMEDRAFT_95074, partial [Fomitiporia mediterranea MF3/22]
GME10160	NA	NA	NA	NA	NA	NA	NA	NA	NA	fme:FOMMEDRAFT_17446	K10881	SHFM1, DSS1	26 proteasome complex subunit DSS1	[PATH:ko03440] Level1--Genetic Information Processing | Level2--Replication and repair | Level3--Homologous recombination;[PATH:ko03050] Level1--Genetic Information Processing | Level2--Folding, sorting and degradation | Level3--Proteasome;[PATH:ko05169] Level1--Human Diseases | Level2--Infectious diseases: Viral | Level3--Epstein-Barr virus infection	NA	NA	NA	NA	NA	gi|827762483|gb|KLO17088.1|	hypothetical protein SCHPADRAFT_900881 [Schizopora paradoxa]
GME10161	NA	NA	NA	NA	NA	NA	NA	3	{GO:0016021; integral component of membrane; cellular_component} {GO:0022857; transmembrane transporter activity; molecular_function} {GO:0055085; transmembrane transport; biological_process}	NA	NA	NA	NA	NA	SPBC1271.09	KOG0252	Inorganic phosphate transporter	P	Inorganic ion transport and metabolism ;	gi|595769460|ref|XP_007263273.1|	MFS Git1p-related glycerophosphoinositol and glycerophosphocholine permease [Fomitiporia mediterranea MF3/22]
GME10162	NA	NA	NA	NA	NA	NA	NA	NA	NA	NA	NA	NA	NA	NA	NA	NA	NA	NA	NA	gi|595769464|ref|XP_007263275.1|	hypothetical protein FOMMEDRAFT_165647 [Fomitiporia mediterranea MF3/22]
GME10163	NA	NA	NA	NA	NA	NA	NA	2	{GO:0003676; nucleic acid binding; molecular_function} {GO:0046872; metal ion binding; molecular_function}	NA	NA	NA	NA	NA	NA	NA	NA	NA	NA	NA	NA
GME10164	NA	NA	NA	NA	NA	NA	NA	1	{GO:0005515; protein binding; molecular_function}	fme:FOMMEDRAFT_103051	K14298	RAE1, GLE2	mRNA export factor	[PATH:ko03013] Level1--Genetic Information Processing | Level2--Translation | Level3--RNA transport;[PATH:ko05164] Level1--Human Diseases | Level2--Infectious diseases: Viral | Level3--Influenza A	SPBC16A3.05c	KOG0647	mRNA export protein (contains WD40 repeats)	A	RNA processing and modification ;	gi|595769440|ref|XP_007263263.1|	WD40 repeat-like protein [Fomitiporia mediterranea MF3/22]
GME10165	NA	NA	NA	NA	NA	NA	NA	NA	NA	NA	NA	NA	NA	NA	NA	NA	NA	NA	NA	gi|595766132|ref|XP_007261609.1|	hypothetical protein FOMMEDRAFT_150198 [Fomitiporia mediterranea MF3/22]
GME10166	Halothiobacillus_neapolitanus_c2_uid41317	Halnea	0	COG5265	ABC-type transport system involved in Fe-S cluster assembly, permease and ATPase components	O	Posttranslational modification, protein turnover, chaperones	6	{GO:0005524; ATP binding; molecular_function} {GO:0006810; transport; biological_process} {GO:0016021; integral component of membrane; cellular_component} {GO:0016887; ATPase activity; molecular_function} {GO:0042626; ATPase activity, coupled to transmembrane movement of substances; molecular_function} {GO:0055085; transmembrane transport; biological_process}	fme:FOMMEDRAFT_118090	K05663	ABC.ATM	mitochondrial ABC transporter ATM	[PATH:ko02010] Level1--Environmental Information Processing | Level2--Membrane transport | Level3--ABC transporters	YMR301c	KOG0057	Mitochondrial Fe/S cluster exporter, ABC superfamily	U	Intracellular trafficking, secretion, and vesicular transport ;	gi|595769446|ref|XP_007263266.1|	iron-sulfur clusters transporter ATM1 [Fomitiporia mediterranea MF3/22]
GME10167	NA	NA	NA	NA	NA	NA	NA	1	{GO:0005515; protein binding; molecular_function}	NA	NA	NA	NA	NA	NA	NA	NA	NA	NA	gi|595769448|ref|XP_007263267.1|	RNI-like protein [Fomitiporia mediterranea MF3/22]
GME10168	NA	NA	NA	NA	NA	NA	NA	NA	NA	fme:FOMMEDRAFT_118093	K14845	RAI1, DOM3Z	RAT1-interacting protein	--	NA	NA	NA	NA	NA	gi|595769450|ref|XP_007263268.1|	RAI1-domain-containing protein [Fomitiporia mediterranea MF3/22]
GME10169	NA	NA	NA	NA	NA	NA	NA	NA	NA	NA	NA	NA	NA	NA	NA	NA	NA	NA	NA	gi|595769452|ref|XP_007263269.1|	hypothetical protein FOMMEDRAFT_165644 [Fomitiporia mediterranea MF3/22]
GME1016	NA	NA	NA	NA	NA	NA	NA	3	{GO:0003824; catalytic activity; molecular_function} {GO:0004332; fructose-bisphosphate aldolase activity; molecular_function} {GO:0006096; glycolytic process; biological_process}	fme:FOMMEDRAFT_170809	K01623	ALDO	fructose-bisphosphate aldolase, class I	[PATH:ko01110] Level1--Metabolism | Level2--Global and overview maps | Level3--Biosynthesis of secondary metabolites;[PATH:ko01200] Level1--Metabolism | Level2--Global and overview maps | Level3--Carbon metabolism;[PATH:ko00010] Level1--Metabolism | Level2--Carbohydrate metabolism | Level3--Glycolysis / Gluconeogenesis;[PATH:ko01120] Level1--Metabolism | Level2--Global and overview maps | Level3-…	NA	NA	NA	NA	NA	gi|595784704|ref|XP_007270895.1|	aldolase [Fomitiporia mediterranea MF3/22]
GME10170	NA	NA	NA	NA	NA	NA	NA	1	{GO:0005515; protein binding; molecular_function}	fme:FOMMEDRAFT_103051	K14298	RAE1, GLE2	mRNA export factor	[PATH:ko03013] Level1--Genetic Information Processing | Level2--Translation | Level3--RNA transport;[PATH:ko05164] Level1--Human Diseases | Level2--Infectious diseases: Viral | Level3--Influenza A	SPBC16A3.05c	KOG0647	mRNA export protein (contains WD40 repeats)	A	RNA processing and modification ;	gi|595769440|ref|XP_007263263.1|	WD40 repeat-like protein [Fomitiporia mediterranea MF3/22]
GME10171	NA	NA	NA	NA	NA	NA	NA	8	{GO:0005506; iron ion binding; molecular_function} {GO:0005737; cytoplasm; cellular_component} {GO:0006629; lipid metabolic process; biological_process} {GO:0006633; fatty acid biosynthetic process; biological_process} {GO:0016021; integral component of membrane; cellular_component} {GO:0016491; oxidoreductase activity; molecular_function} {GO:0016627; oxidoreductase activity, acting on the CH-CH…	fme:FOMMEDRAFT_103044	K00227	SC5DL, ERG3	Delta7-sterol 5-desaturase	[PATH:ko01110] Level1--Metabolism | Level2--Global and overview maps | Level3--Biosynthesis of secondary metabolites;[PATH:ko01100] Level1--Metabolism | Level2--Global and overview maps | Level3--Metabolic pathways;[PATH:ko01130] Level1--Metabolism | Level2--Global and overview maps | Level3--Biosynthesis of antibiotics;[PATH:ko00100] Level1--Metabolism | Level2--Lipid metabolism | Level3--Steroi…	Hs5902070	KOG0872	Sterol C5 desaturase	I	Lipid transport and metabolism ;	gi|595769438|ref|XP_007263262.1|	fatty acid hydroxylase [Fomitiporia mediterranea MF3/22]
GME10172	NA	NA	NA	NA	NA	NA	NA	NA	NA	NA	NA	NA	NA	NA	NA	NA	NA	NA	NA	NA	NA
GME10173	NA	NA	NA	NA	NA	NA	NA	NA	NA	NA	NA	NA	NA	NA	NA	NA	NA	NA	NA	NA	NA
GME10174	NA	NA	NA	NA	NA	NA	NA	NA	NA	NA	NA	NA	NA	NA	NA	NA	NA	NA	NA	NA	NA
GME10175	NA	NA	NA	NA	NA	NA	NA	NA	NA	fme:FOMMEDRAFT_103037	K18584	ACTR3, ARP3	actin-related protein 3	[PATH:ko04138] Level1--Cellular Processes | Level2--Transport and catabolism | Level3--Autophagy - yeast;[PATH:ko04530] Level1--Cellular Processes | Level2--Cellular community - eukaryotes | Level3--Tight junction	SPAC630.03	KOG0678	Actin-related protein Arp2/3 complex, subunit Arp3	Z	Cytoskeleton ;	gi|595769424|ref|XP_007263255.1|	actin binding protein, partial [Fomitiporia mediterranea MF3/22]
GME10176	NA	NA	NA	NA	NA	NA	NA	NA	NA	NA	NA	NA	NA	NA	NA	NA	NA	NA	NA	gi|595769422|ref|XP_007263254.1|	Metallo-hydrolase/oxidoreductase [Fomitiporia mediterranea MF3/22]
GME10177	NA	NA	NA	NA	NA	NA	NA	1	{GO:0006914; autophagy; biological_process}	fme:FOMMEDRAFT_165630	K08329	ATG17	autophagy-related protein 17	[PATH:ko04138] Level1--Cellular Processes | Level2--Transport and catabolism | Level3--Autophagy - yeast	NA	NA	NA	NA	NA	gi|595769412|ref|XP_007263249.1|	hypothetical protein FOMMEDRAFT_165630, partial [Fomitiporia mediterranea MF3/22]
GME10178	NA	NA	NA	NA	NA	NA	NA	NA	NA	NA	NA	NA	NA	NA	NA	NA	NA	NA	NA	gi|595769414|ref|XP_007263250.1|	Metallo-hydrolase/oxidoreductase [Fomitiporia mediterranea MF3/22]
GME10179	NA	NA	NA	NA	NA	NA	NA	3	{GO:0000155; phosphorelay sensor kinase activity; molecular_function} {GO:0000160; phosphorelay signal transduction system; biological_process} {GO:0007165; signal transduction; biological_process}	NA	NA	NA	NA	NA	NA	NA	NA	NA	NA	gi|595769410|ref|XP_007263248.1|	hypothetical protein FOMMEDRAFT_144800 [Fomitiporia mediterranea MF3/22]
GME1017	NA	NA	NA	NA	NA	NA	NA	NA	NA	NA	NA	NA	NA	NA	NA	NA	NA	NA	NA	gi|595784682|ref|XP_007270884.1|	hypothetical protein FOMMEDRAFT_161282 [Fomitiporia mediterranea MF3/22]
GME10180	NA	NA	NA	NA	NA	NA	NA	1	{GO:0016021; integral component of membrane; cellular_component}	NA	NA	NA	NA	NA	NA	NA	NA	NA	NA	gi|595769408|ref|XP_007263247.1|	hypothetical protein FOMMEDRAFT_17434 [Fomitiporia mediterranea MF3/22]
GME10181	NA	NA	NA	NA	NA	NA	NA	6	{GO:0000049; tRNA binding; molecular_function} {GO:0002098; tRNA wobble uridine modification; biological_process} {GO:0003677; DNA binding; molecular_function} {GO:0006313; transposition, DNA-mediated; biological_process} {GO:0015074; DNA integration; biological_process} {GO:0034227; tRNA thio-modification; biological_process}	fme:FOMMEDRAFT_118050	K14169	CTU2, NCS2	cytoplasmic tRNA 2-thiolation protein 2	[PATH:ko04122] Level1--Genetic Information Processing | Level2--Folding, sorting and degradation | Level3--Sulfur relay system	NA	NA	NA	NA	NA	gi|595769402|ref|XP_007263244.1|	hypothetical protein FOMMEDRAFT_118050 [Fomitiporia mediterranea MF3/22]
GME10182	NA	NA	NA	NA	NA	NA	NA	NA	NA	NA	NA	NA	NA	NA	NA	NA	NA	NA	NA	gi|749878706|gb|KIJ48369.1|	hypothetical protein M422DRAFT_28405, partial [Sphaerobolus stellatus SS14]
GME10183	NA	NA	NA	NA	NA	NA	NA	NA	NA	NA	NA	NA	NA	NA	NA	NA	NA	NA	NA	gi|595781094|ref|XP_007269090.1|	hypothetical protein FOMMEDRAFT_91350, partial [Fomitiporia mediterranea MF3/22]
GME10184	NA	NA	NA	NA	NA	NA	NA	NA	NA	NA	NA	NA	NA	NA	NA	NA	NA	NA	NA	NA	NA
GME10185	NA	NA	NA	NA	NA	NA	NA	NA	NA	NA	NA	NA	NA	NA	NA	NA	NA	NA	NA	gi|595769400|ref|XP_007263243.1|	hypothetical protein FOMMEDRAFT_165625 [Fomitiporia mediterranea MF3/22]
GME10186	NA	NA	NA	NA	NA	NA	NA	3	{GO:0003676; nucleic acid binding; molecular_function} {GO:0005524; ATP binding; molecular_function} {GO:0005634; nucleus; cellular_component}	dsq:DICSQDRAFT_99919	K14807	DDX51, DBP6	ATP-dependent RNA helicase DDX51/DBP6	--	NA	NA	NA	NA	NA	gi|827762520|gb|KLO17125.1|	DEAD-domain-containing protein [Schizopora paradoxa]
GME10187	Gemmatimonas_aurantiaca_T_27_uid58813	Gemaur	0	COG0572	Uridine kinase	F	Nucleotide transport and metabolism	5	{GO:0004849; uridine kinase activity; molecular_function} {GO:0005524; ATP binding; molecular_function} {GO:0008152; metabolic process; biological_process} {GO:0016301; kinase activity; molecular_function} {GO:0016773; phosphotransferase activity, alcohol group as acceptor; molecular_function}	fme:FOMMEDRAFT_77309	K00876	udk, UCK	uridine kinase	[PATH:ko00983] Level1--Metabolism | Level2--Xenobiotics biodegradation and metabolism | Level3--Drug metabolism - other enzymes;[PATH:ko00240] Level1--Metabolism | Level2--Nucleotide metabolism | Level3--Pyrimidine metabolism;[PATH:ko01100] Level1--Metabolism | Level2--Global and overview maps | Level3--Metabolic pathways	Hs8923487	KOG4203	Armadillo/beta-Catenin/plakoglobin	TZ	Signal transduction mechanisms ; Cytoskeleton ;	gi|595769390|ref|XP_007263238.1|	armadillo/beta-catenin/plakoglobin [Fomitiporia mediterranea MF3/22]
GME10188	NA	NA	NA	NA	NA	NA	NA	2	{GO:0003824; catalytic activity; molecular_function} {GO:0008152; metabolic process; biological_process}	NA	NA	NA	NA	NA	NA	NA	NA	NA	NA	gi|595769388|ref|XP_007263237.1|	ClpP/crotonase [Fomitiporia mediterranea MF3/22]
GME10189	NA	NA	NA	NA	NA	NA	NA	NA	NA	NA	NA	NA	NA	NA	NA	NA	NA	NA	NA	gi|595769386|ref|XP_007263236.1|	hypothetical protein FOMMEDRAFT_144792 [Fomitiporia mediterranea MF3/22]
GME1018	NA	NA	NA	NA	NA	NA	NA	2	{GO:0003676; nucleic acid binding; molecular_function} {GO:0008270; zinc ion binding; molecular_function}	NA	NA	NA	NA	NA	NA	NA	NA	NA	NA	NA	NA
GME10190	NA	NA	NA	NA	NA	NA	NA	NA	NA	NA	NA	NA	NA	NA	NA	NA	NA	NA	NA	gi|595769384|ref|XP_007263235.1|	hypothetical protein FOMMEDRAFT_131740 [Fomitiporia mediterranea MF3/22]
GME10191	NA	NA	NA	NA	NA	NA	NA	NA	NA	NA	NA	NA	NA	NA	NA	NA	NA	NA	NA	NA	NA
GME10192	NA	NA	NA	NA	NA	NA	NA	NA	NA	NA	NA	NA	NA	NA	NA	NA	NA	NA	NA	gi|595769372|ref|XP_007263229.1|	hypothetical protein FOMMEDRAFT_102997 [Fomitiporia mediterranea MF3/22]
GME10193	NA	NA	NA	NA	NA	NA	NA	NA	NA	NA	NA	NA	NA	NA	NA	NA	NA	NA	NA	gi|595769320|ref|XP_007263203.1|	hypothetical protein FOMMEDRAFT_26090 [Fomitiporia mediterranea MF3/22]
GME10194	NA	NA	NA	NA	NA	NA	NA	NA	NA	NA	NA	NA	NA	NA	NA	NA	NA	NA	NA	gi|595769324|ref|XP_007263205.1|	hypothetical protein FOMMEDRAFT_152279 [Fomitiporia mediterranea MF3/22]
GME10195	NA	NA	NA	NA	NA	NA	NA	1	{GO:0005515; protein binding; molecular_function}	NA	NA	NA	NA	NA	NA	NA	NA	NA	NA	gi|595769368|ref|XP_007263227.1|	WD40 repeat-like protein [Fomitiporia mediterranea MF3/22]
GME10196	NA	NA	NA	NA	NA	NA	NA	2	{GO:0003677; DNA binding; molecular_function} {GO:0006260; DNA replication; biological_process}	fme:FOMMEDRAFT_138707	K10756	RFC3_5	replication factor C subunit 3/5	[PATH:ko03420] Level1--Genetic Information Processing | Level2--Replication and repair | Level3--Nucleotide excision repair;[PATH:ko03030] Level1--Genetic Information Processing | Level2--Replication and repair | Level3--DNA replication;[PATH:ko03430] Level1--Genetic Information Processing | Level2--Replication and repair | Level3--Mismatch repair	Hs4506489	KOG2035	Replication factor C, subunit RFC3	DL	Cell cycle control, cell division, chromosome partitioning ; Replication, recombination and repair ;	gi|595769360|ref|XP_007263223.1|	P-loop containing nucleoside triphosphate hydrolase protein [Fomitiporia mediterranea MF3/22]
GME10197	NA	NA	NA	NA	NA	NA	NA	NA	NA	dsq:DICSQDRAFT_80115	K06950	K06950	uncharacterized protein	--	NA	NA	NA	NA	NA	gi|576984901|gb|EUC57644.1|	metal-dependent phosphohydrolase, putative [Rhizoctonia solani AG-3 Rhs1AP]
GME10198	NA	NA	NA	NA	NA	NA	NA	NA	NA	NA	NA	NA	NA	NA	NA	NA	NA	NA	NA	NA	NA
GME10199	NA	NA	NA	NA	NA	NA	NA	NA	NA	NA	NA	NA	NA	NA	NA	NA	NA	NA	NA	NA	NA
GME1019	NA	NA	NA	NA	NA	NA	NA	NA	NA	NA	NA	NA	NA	NA	NA	NA	NA	NA	NA	NA	NA
GME101	NA	NA	NA	NA	NA	NA	NA	NA	NA	NA	NA	NA	NA	NA	NA	NA	NA	NA	NA	NA	NA
GME10200	NA	NA	NA	NA	NA	NA	NA	NA	NA	NA	NA	NA	NA	NA	NA	NA	NA	NA	NA	NA	NA
GME10201	Actinoplanes_friuliensis_DSM_7358_uid226110	Actfri	0	COG0282	Acetate kinase	C	Energy production and conversion	6	{GO:0005622; intracellular; cellular_component} {GO:0006082; organic acid metabolic process; biological_process} {GO:0008152; metabolic process; biological_process} {GO:0016301; kinase activity; molecular_function} {GO:0016310; phosphorylation; biological_process} {GO:0016774; phosphotransferase activity, carboxyl group as acceptor; molecular_function}	fme:FOMMEDRAFT_75634	K00925	ackA	acetate kinase	[PATH:ko01200] Level1--Metabolism | Level2--Global and overview maps | Level3--Carbon metabolism;[PATH:ko01120] Level1--Metabolism | Level2--Global and overview maps | Level3--Microbial metabolism in diverse environments;[PATH:ko01100] Level1--Metabolism | Level2--Global and overview maps | Level3--Metabolic pathways;[PATH:ko00640] Level1--Metabolism | Level2--Carbohydrate metabolism | Level3--Pr…	NA	NA	NA	NA	NA	gi|595769336|ref|XP_007263211.1|	hypothetical protein FOMMEDRAFT_75634 [Fomitiporia mediterranea MF3/22]
GME10202	Chitinophaga_pinensis_DSM_2588_uid59113	Chipin	0	COG3957	Phosphoketolase	G	Carbohydrate transport and metabolism	4	{GO:0003824; catalytic activity; molecular_function} {GO:0005975; carbohydrate metabolic process; biological_process} {GO:0008152; metabolic process; biological_process} {GO:0016832; aldehyde-lyase activity; molecular_function}	fme:FOMMEDRAFT_138699	K01621	xfp, xpk	xylulose-5-phosphate/fructose-6-phosphate phosphoketolase	[PATH:ko01120] Level1--Metabolism | Level2--Global and overview maps | Level3--Microbial metabolism in diverse environments;[PATH:ko01100] Level1--Metabolism | Level2--Global and overview maps | Level3--Metabolic pathways;[PATH:ko00710] Level1--Metabolism | Level2--Energy metabolism | Level3--Carbon fixation in photosynthetic organisms;[PATH:ko00030] Level1--Metabolism | Level2--Carbohydrate meta…	NA	NA	NA	NA	NA	gi|595769338|ref|XP_007263212.1|	phosphoketolase [Fomitiporia mediterranea MF3/22]
GME10203	NA	NA	NA	NA	NA	NA	NA	2	{GO:0007034; vacuolar transport; biological_process} {GO:0030001; metal ion transport; biological_process}	NA	NA	NA	NA	NA	NA	NA	NA	NA	NA	gi|595769340|ref|XP_007263213.1|	hypothetical protein FOMMEDRAFT_138700 [Fomitiporia mediterranea MF3/22]
GME10204	NA	NA	NA	NA	NA	NA	NA	3	{GO:0001510; RNA methylation; biological_process} {GO:0008171; O-methyltransferase activity; molecular_function} {GO:0008173; RNA methyltransferase activity; molecular_function}	fme:FOMMEDRAFT_76349	K20798	HENMT1	small RNA 2'-O-methyltransferase	--	NA	NA	NA	NA	NA	gi|595769342|ref|XP_007263214.1|	hypothetical protein FOMMEDRAFT_76349 [Fomitiporia mediterranea MF3/22]
GME10205	NA	NA	NA	NA	NA	NA	NA	1	{GO:0046983; protein dimerization activity; molecular_function}	NA	NA	NA	NA	NA	NA	NA	NA	NA	NA	gi|595769348|ref|XP_007263217.1|	hypothetical protein FOMMEDRAFT_118009 [Fomitiporia mediterranea MF3/22]
GME10206	NA	NA	NA	NA	NA	NA	NA	1	{GO:0016787; hydrolase activity; molecular_function}	fme:FOMMEDRAFT_77016	K07766	E3.6.1.52	diphosphoinositol-polyphosphate diphosphatase	--	NA	NA	NA	NA	NA	gi|595769350|ref|XP_007263218.1|	hypothetical protein FOMMEDRAFT_77016 [Fomitiporia mediterranea MF3/22]
GME10207	NA	NA	NA	NA	NA	NA	NA	NA	NA	NA	NA	NA	NA	NA	NA	NA	NA	NA	NA	gi|729698687|emb|CEJ04088.1|	hypothetical protein RMCBS344292_18057 [Rhizopus microsporus]
GME10208	NA	NA	NA	NA	NA	NA	NA	4	{GO:0016020; membrane; cellular_component} {GO:0030001; metal ion transport; biological_process} {GO:0046873; metal ion transmembrane transporter activity; molecular_function} {GO:0055085; transmembrane transport; biological_process}	NA	NA	NA	NA	NA	NA	NA	NA	NA	NA	gi|239610278|gb|EEQ87265.1|	imidazoleglycerol-phosphate dehydratase [Blastomyces dermatitidis ER-3]
GME10209	NA	NA	NA	NA	NA	NA	NA	NA	NA	NA	NA	NA	NA	NA	NA	NA	NA	NA	NA	NA	NA
GME1020	NA	NA	NA	NA	NA	NA	NA	2	{GO:0003676; nucleic acid binding; molecular_function} {GO:0015074; DNA integration; biological_process}	NA	NA	NA	NA	NA	NA	NA	NA	NA	NA	gi|58268442|ref|XP_571377.1|	retrotransposon nucleocapsid protein [Cryptococcus neoformans var. neoformans JEC21]
GME10210	NA	NA	NA	NA	NA	NA	NA	NA	NA	fme:FOMMEDRAFT_131733	K06950	K06950	uncharacterized protein	--	NA	NA	NA	NA	NA	gi|595769356|ref|XP_007263221.1|	hypothetical protein FOMMEDRAFT_131733 [Fomitiporia mediterranea MF3/22]
GME10211	NA	NA	NA	NA	NA	NA	NA	2	{GO:0003677; DNA binding; molecular_function} {GO:0006260; DNA replication; biological_process}	fme:FOMMEDRAFT_138707	K10756	RFC3_5	replication factor C subunit 3/5	[PATH:ko03420] Level1--Genetic Information Processing | Level2--Replication and repair | Level3--Nucleotide excision repair;[PATH:ko03030] Level1--Genetic Information Processing | Level2--Replication and repair | Level3--DNA replication;[PATH:ko03430] Level1--Genetic Information Processing | Level2--Replication and repair | Level3--Mismatch repair	Hs4506489	KOG2035	Replication factor C, subunit RFC3	DL	Cell cycle control, cell division, chromosome partitioning ; Replication, recombination and repair ;	gi|595769360|ref|XP_007263223.1|	P-loop containing nucleoside triphosphate hydrolase protein [Fomitiporia mediterranea MF3/22]
GME10212	NA	NA	NA	NA	NA	NA	NA	1	{GO:0005515; protein binding; molecular_function}	NA	NA	NA	NA	NA	NA	NA	NA	NA	NA	gi|595769368|ref|XP_007263227.1|	WD40 repeat-like protein [Fomitiporia mediterranea MF3/22]
GME10213	NA	NA	NA	NA	NA	NA	NA	NA	NA	NA	NA	NA	NA	NA	NA	NA	NA	NA	NA	gi|595769324|ref|XP_007263205.1|	hypothetical protein FOMMEDRAFT_152279 [Fomitiporia mediterranea MF3/22]
GME10214	NA	NA	NA	NA	NA	NA	NA	NA	NA	NA	NA	NA	NA	NA	NA	NA	NA	NA	NA	gi|595769322|ref|XP_007263204.1|	hypothetical protein FOMMEDRAFT_76950, partial [Fomitiporia mediterranea MF3/22]
GME10215	NA	NA	NA	NA	NA	NA	NA	NA	NA	NA	NA	NA	NA	NA	NA	NA	NA	NA	NA	gi|595769320|ref|XP_007263203.1|	hypothetical protein FOMMEDRAFT_26090 [Fomitiporia mediterranea MF3/22]
GME10216	NA	NA	NA	NA	NA	NA	NA	NA	NA	NA	NA	NA	NA	NA	NA	NA	NA	NA	NA	gi|595769318|ref|XP_007263202.1|	hypothetical protein FOMMEDRAFT_152276 [Fomitiporia mediterranea MF3/22]
GME10217	NA	NA	NA	NA	NA	NA	NA	2	{GO:0005634; nucleus; cellular_component} {GO:0008270; zinc ion binding; molecular_function}	NA	NA	NA	NA	NA	NA	NA	NA	NA	NA	gi|595769314|ref|XP_007263200.1|	zf-C3HC-domain-containing protein [Fomitiporia mediterranea MF3/22]
GME10218	NA	NA	NA	NA	NA	NA	NA	NA	NA	NA	NA	NA	NA	NA	NA	NA	NA	NA	NA	NA	NA
GME10219	NA	NA	NA	NA	NA	NA	NA	NA	NA	NA	NA	NA	NA	NA	NA	NA	NA	NA	NA	NA	NA
GME1021	NA	NA	NA	NA	NA	NA	NA	NA	NA	NA	NA	NA	NA	NA	NA	NA	NA	NA	NA	NA	NA
GME10220	NA	NA	NA	NA	NA	NA	NA	2	{GO:0005622; intracellular; cellular_component} {GO:0042254; ribosome biogenesis; biological_process}	fme:FOMMEDRAFT_131718	K02941	RP-LP0, RPLP0	large subunit ribosomal protein LP0	[PATH:ko03010] Level1--Genetic Information Processing | Level2--Translation | Level3--Ribosome	SPCC18.14c	KOG0815	60S acidic ribosomal protein P0	J	Translation, ribosomal structure and biogenesis ;	gi|595769308|ref|XP_007263197.1|	hypothetical protein FOMMEDRAFT_131718 [Fomitiporia mediterranea MF3/22]
GME10221	NA	NA	NA	NA	NA	NA	NA	NA	NA	NA	NA	NA	NA	NA	NA	NA	NA	NA	NA	gi|595769300|ref|XP_007263193.1|	hypothetical protein FOMMEDRAFT_17389 [Fomitiporia mediterranea MF3/22]
GME10222	NA	NA	NA	NA	NA	NA	NA	2	{GO:0003824; catalytic activity; molecular_function} {GO:0005992; trehalose biosynthetic process; biological_process}	fme:FOMMEDRAFT_76257	K00697	otsA	trehalose 6-phosphate synthase	[PATH:ko01100] Level1--Metabolism | Level2--Global and overview maps | Level3--Metabolic pathways;[PATH:ko00500] Level1--Metabolism | Level2--Carbohydrate metabolism | Level3--Starch and sucrose metabolism	SPAC328.03	KOG1050	Trehalose-6-phosphate synthase component TPS1 and related subunits	G	Carbohydrate transport and metabolism ;	gi|595769298|ref|XP_007263192.1|	TPS1 protein [Fomitiporia mediterranea MF3/22]
GME10223	NA	NA	NA	NA	NA	NA	NA	NA	NA	NA	NA	NA	NA	NA	NA	NA	NA	NA	NA	NA	NA
GME10224	NA	NA	NA	NA	NA	NA	NA	NA	NA	NA	NA	NA	NA	NA	NA	NA	NA	NA	NA	NA	NA
GME10225	NA	NA	NA	NA	NA	NA	NA	NA	NA	NA	NA	NA	NA	NA	NA	NA	NA	NA	NA	NA	NA
GME10226	NA	NA	NA	NA	NA	NA	NA	NA	NA	NA	NA	NA	NA	NA	NA	NA	NA	NA	NA	NA	NA
GME10227	NA	NA	NA	NA	NA	NA	NA	2	{GO:0016491; oxidoreductase activity; molecular_function} {GO:0055114; oxidation-reduction process; biological_process}	NA	NA	NA	NA	NA	NA	NA	NA	NA	NA	gi|595769292|ref|XP_007263189.1|	hypothetical protein FOMMEDRAFT_26078 [Fomitiporia mediterranea MF3/22]
GME10228	NA	NA	NA	NA	NA	NA	NA	4	{GO:0005506; iron ion binding; molecular_function} {GO:0016705; oxidoreductase activity, acting on paired donors, with incorporation or reduction of molecular oxygen; molecular_function} {GO:0020037; heme binding; molecular_function} {GO:0055114; oxidation-reduction process; biological_process}	fme:FOMMEDRAFT_102953	K05917	CYP51	sterol 14alpha-demethylase	[PATH:ko01110] Level1--Metabolism | Level2--Global and overview maps | Level3--Biosynthesis of secondary metabolites;[PATH:ko01100] Level1--Metabolism | Level2--Global and overview maps | Level3--Metabolic pathways;[PATH:ko01130] Level1--Metabolism | Level2--Global and overview maps | Level3--Biosynthesis of antibiotics;[PATH:ko00100] Level1--Metabolism | Level2--Lipid metabolism | Level3--Steroi…	SPAC13A11.02c	KOG0684	Cytochrome P450	Q	Secondary metabolites biosynthesis, transport and catabolism ;	gi|595769288|ref|XP_007263187.1|	lanosterol 14-alpha-demethylase [Fomitiporia mediterranea MF3/22]
GME10229	NA	NA	NA	NA	NA	NA	NA	NA	NA	NA	NA	NA	NA	NA	NA	NA	NA	NA	NA	gi|527295277|gb|EPS96121.1|	hypothetical protein FOMPIDRAFT_1062392 [Fomitopsis pinicola FP-58527 SS1]
GME1022	NA	NA	NA	NA	NA	NA	NA	2	{GO:0016021; integral component of membrane; cellular_component} {GO:0022900; electron transport chain; biological_process}	NA	NA	NA	NA	NA	NA	NA	NA	NA	NA	NA	NA
GME10230	NA	NA	NA	NA	NA	NA	NA	3	{GO:0004672; protein kinase activity; molecular_function} {GO:0005524; ATP binding; molecular_function} {GO:0006468; protein phosphorylation; biological_process}	fme:FOMMEDRAFT_138692	K08856	STK16	serine/threonine kinase 16	--	NA	NA	NA	NA	NA	gi|595769290|ref|XP_007263188.1|	other/NAK protein kinase [Fomitiporia mediterranea MF3/22]
GME10231	NA	NA	NA	NA	NA	NA	NA	2	{GO:0016491; oxidoreductase activity; molecular_function} {GO:0055114; oxidation-reduction process; biological_process}	NA	NA	NA	NA	NA	NA	NA	NA	NA	NA	gi|595769292|ref|XP_007263189.1|	hypothetical protein FOMMEDRAFT_26078 [Fomitiporia mediterranea MF3/22]
GME10232	NA	NA	NA	NA	NA	NA	NA	NA	NA	NA	NA	NA	NA	NA	NA	NA	NA	NA	NA	NA	NA
GME10233	Thermomonospora_curvata_DSM_43183_uid41885	Thecur	1	COG2343	Uncharacterized conserved protein, DUF427 family	S	Function unknown	NA	NA	NA	NA	NA	NA	NA	NA	NA	NA	NA	NA	gi|595769286|ref|XP_007263186.1|	DUF427-domain-containing protein [Fomitiporia mediterranea MF3/22]
GME10234	NA	NA	NA	NA	NA	NA	NA	NA	NA	NA	NA	NA	NA	NA	NA	NA	NA	NA	NA	NA	NA
GME10235	NA	NA	NA	NA	NA	NA	NA	NA	NA	fme:FOMMEDRAFT_102949	K20296	ANG2, VPS51	vacuolar protein sorting-associated protein 51	--	NA	NA	NA	NA	NA	gi|595769284|ref|XP_007263185.1|	hypothetical protein FOMMEDRAFT_102949 [Fomitiporia mediterranea MF3/22]
GME10236	NA	NA	NA	NA	NA	NA	NA	NA	NA	NA	NA	NA	NA	NA	NA	NA	NA	NA	NA	gi|595769106|ref|XP_007263096.1|	hypothetical protein FOMMEDRAFT_138636 [Fomitiporia mediterranea MF3/22]
GME10237	NA	NA	NA	NA	NA	NA	NA	NA	NA	NA	NA	NA	NA	NA	NA	NA	NA	NA	NA	gi|595769108|ref|XP_007263097.1|	hypothetical protein FOMMEDRAFT_117834 [Fomitiporia mediterranea MF3/22]
GME10238	NA	NA	NA	NA	NA	NA	NA	1	{GO:0005515; protein binding; molecular_function}	pco:PHACADRAFT_252612	K09574	FKBP8	FK506-binding protein 8	--	NA	NA	NA	NA	NA	gi|595769110|ref|XP_007263098.1|	hypothetical protein FOMMEDRAFT_152150 [Fomitiporia mediterranea MF3/22]
GME10239	NA	NA	NA	NA	NA	NA	NA	1	{GO:0003964; RNA-directed DNA polymerase activity; molecular_function}	psq:PUNSTDRAFT_20563	K11126	TERT, EST2	telomerase reverse transcriptase	[PATH:ko05226] Level1--Human Diseases | Level2--Cancers: Specific types | Level3--Gastric cancer;[PATH:ko05225] Level1--Human Diseases | Level2--Cancers: Specific types | Level3--Hepatocellular carcinoma;[PATH:ko05200] Level1--Human Diseases | Level2--Cancers: Overview | Level3--Pathways in cancer;[PATH:ko05165] Level1--Human Diseases | Level2--Infectious diseases: Viral | Level3--Human papilloma…	NA	NA	NA	NA	NA	gi|807755115|ref|XP_012182352.1|	predicted protein [Fibroporia radiculosa]
GME1023	NA	NA	NA	NA	NA	NA	NA	NA	NA	NA	NA	NA	NA	NA	NA	NA	NA	NA	NA	NA	NA
GME10240	Dechloromonas_aromatica_RCB_uid58025	Decaro	0	COG0386	Glutathione peroxidase, house-cleaning role in reducing lipid peroxides	VI	Defense mechanisms;Lipid transport and metabolism	3	{GO:0004602; glutathione peroxidase activity; molecular_function} {GO:0006979; response to oxidative stress; biological_process} {GO:0055114; oxidation-reduction process; biological_process}	fme:FOMMEDRAFT_26010	K00432	gpx	glutathione peroxidase	[PATH:ko04918] Level1--Organismal Systems | Level2--Endocrine system | Level3--Thyroid hormone synthesis;[PATH:ko00480] Level1--Metabolism | Level2--Metabolism of other amino acids | Level3--Glutathione metabolism;[PATH:ko00590] Level1--Metabolism | Level2--Lipid metabolism | Level3--Arachidonic acid metabolism	YBR244w	KOG1651	Glutathione peroxidase	O	Posttranslational modification, protein turnover, chaperones ;	gi|595769118|ref|XP_007263102.1|	glutathione peroxidase [Fomitiporia mediterranea MF3/22]
GME10241	NA	NA	NA	NA	NA	NA	NA	NA	NA	NA	NA	NA	NA	NA	NA	NA	NA	NA	NA	gi|576984408|gb|EUC57151.1|	hypothetical protein RSOL_208960 [Rhizoctonia solani AG-3 Rhs1AP]
GME10242	NA	NA	NA	NA	NA	NA	NA	NA	NA	NA	NA	NA	NA	NA	NA	NA	NA	NA	NA	gi|595769120|ref|XP_007263103.1|	periplasmic binding protein-like II [Fomitiporia mediterranea MF3/22]
GME10243	NA	NA	NA	NA	NA	NA	NA	1	{GO:0006629; lipid metabolic process; biological_process}	dsq:DICSQDRAFT_100243	K17900	ATG15, AUT5	lipase ATG15	[PATH:ko04138] Level1--Cellular Processes | Level2--Transport and catabolism | Level3--Autophagy - yeast;[PATH:ko01100] Level1--Metabolism | Level2--Global and overview maps | Level3--Metabolic pathways;[PATH:ko00561] Level1--Metabolism | Level2--Lipid metabolism | Level3--Glycerolipid metabolism	NA	NA	NA	NA	NA	gi|595769122|ref|XP_007263104.1|	alpha/beta-hydrolase [Fomitiporia mediterranea MF3/22]
GME10244	NA	NA	NA	NA	NA	NA	NA	1	{GO:0016787; hydrolase activity; molecular_function}	NA	NA	NA	NA	NA	NA	NA	NA	NA	NA	gi|595769124|ref|XP_007263105.1|	Metallo-dependent phosphatase [Fomitiporia mediterranea MF3/22]
GME10245	Psychroflexus_torquis_ATCC_700755_uid54205	Psytor	1	COG1626	Neutral trehalase	G	Carbohydrate transport and metabolism	6	{GO:0003824; catalytic activity; molecular_function} {GO:0004555; alpha,alpha-trehalase activity; molecular_function} {GO:0005509; calcium ion binding; molecular_function} {GO:0005737; cytoplasm; cellular_component} {GO:0005991; trehalose metabolic process; biological_process} {GO:0005993; trehalose catabolic process; biological_process}	fme:FOMMEDRAFT_117857	K01194	TREH, treA, treF	alpha,alpha-trehalase	[PATH:ko01100] Level1--Metabolism | Level2--Global and overview maps | Level3--Metabolic pathways;[PATH:ko00500] Level1--Metabolism | Level2--Carbohydrate metabolism | Level3--Starch and sucrose metabolism	SPBC660.07	KOG0602	Neutral trehalase	G	Carbohydrate transport and metabolism ;	gi|595769144|ref|XP_007263115.1|	trehalase-domain-containing protein [Fomitiporia mediterranea MF3/22]
GME10246	NA	NA	NA	NA	NA	NA	NA	NA	NA	NA	NA	NA	NA	NA	NA	NA	NA	NA	NA	gi|595769142|ref|XP_007263114.1|	hypothetical protein FOMMEDRAFT_152172 [Fomitiporia mediterranea MF3/22]
GME10247	NA	NA	NA	NA	NA	NA	NA	1	{GO:0005515; protein binding; molecular_function}	fme:FOMMEDRAFT_138645	K08266	MLST8, GBL	target of rapamycin complex subunit LST8	[PATH:ko04140] Level1--Cellular Processes | Level2--Transport and catabolism | Level3--Autophagy - animal;[PATH:ko04138] Level1--Cellular Processes | Level2--Transport and catabolism | Level3--Autophagy - yeast;[PATH:ko04136] Level1--Cellular Processes | Level2--Transport and catabolism | Level3--Autophagy - other;[PATH:ko04714] Level1--Organismal Systems | Level2--Environmental adaptation | Leve…	SPBC21B10.05c	KOG0315	G-protein beta subunit-like protein (contains WD40 repeats)	R	General function prediction only ;	gi|595769140|ref|XP_007263113.1|	WD40 repeat-like protein [Fomitiporia mediterranea MF3/22]
GME10248	NA	NA	NA	NA	NA	NA	NA	NA	NA	NA	NA	NA	NA	NA	NA	NA	NA	NA	NA	gi|595769138|ref|XP_007263112.1|	hypothetical protein FOMMEDRAFT_17310 [Fomitiporia mediterranea MF3/22]
GME10249	NA	NA	NA	NA	NA	NA	NA	2	{GO:0005643; nuclear pore; cellular_component} {GO:0006913; nucleocytoplasmic transport; biological_process}	fme:FOMMEDRAFT_165530	K14307	NUPL1, NUP49	nucleoporin p58/p45	[PATH:ko03013] Level1--Genetic Information Processing | Level2--Translation | Level3--RNA transport	NA	NA	NA	NA	NA	gi|595769136|ref|XP_007263111.1|	hypothetical protein FOMMEDRAFT_165530 [Fomitiporia mediterranea MF3/22]
GME1024	NA	NA	NA	NA	NA	NA	NA	2	{GO:0003676; nucleic acid binding; molecular_function} {GO:0008270; zinc ion binding; molecular_function}	NA	NA	NA	NA	NA	NA	NA	NA	NA	NA	NA	NA
GME10250	NA	NA	NA	NA	NA	NA	NA	NA	NA	cci:CC1G_14428	K22943	YIPF6	protein YIPF6	--	NA	NA	NA	NA	NA	gi|751724869|gb|KIM73258.1|	hypothetical protein PILCRDRAFT_829270 [Piloderma croceum F 1598]
GME10251	NA	NA	NA	NA	NA	NA	NA	4	{GO:0000502; proteasome complex; cellular_component} {GO:0005488; binding; molecular_function} {GO:0030234; enzyme regulator activity; molecular_function} {GO:0042176; regulation of protein catabolic process; biological_process}	fme:FOMMEDRAFT_77065	K03028	PSMD2, RPN1	26S proteasome regulatory subunit N1	[PATH:ko03050] Level1--Genetic Information Processing | Level2--Folding, sorting and degradation | Level3--Proteasome;[PATH:ko05169] Level1--Human Diseases | Level2--Infectious diseases: Viral | Level3--Epstein-Barr virus infection	SPBP19A11.03c	KOG2005	26S proteasome regulatory complex, subunit RPN1/PSMD2	O	Posttranslational modification, protein turnover, chaperones ;	gi|595769132|ref|XP_007263109.1|	26S proteasome regulatory complex, non-ATPase subcomplex, Rpn1 subunit [Fomitiporia mediterranea MF3/22]
GME10252	NA	NA	NA	NA	NA	NA	NA	NA	NA	NA	NA	NA	NA	NA	NA	NA	NA	NA	NA	gi|595769130|ref|XP_007263108.1|	hypothetical protein FOMMEDRAFT_76006 [Fomitiporia mediterranea MF3/22]
GME10253	NA	NA	NA	NA	NA	NA	NA	NA	NA	fme:FOMMEDRAFT_17318	K17785	IMMT, FCJ1, MNOS2	mitofilin	--	NA	NA	NA	NA	NA	gi|595769148|ref|XP_007263117.1|	hypothetical protein FOMMEDRAFT_17318 [Fomitiporia mediterranea MF3/22]
GME10254	NA	NA	NA	NA	NA	NA	NA	NA	NA	NA	NA	NA	NA	NA	NA	NA	NA	NA	NA	gi|595769150|ref|XP_007263118.1|	hypothetical protein FOMMEDRAFT_102837 [Fomitiporia mediterranea MF3/22]
GME10255	NA	NA	NA	NA	NA	NA	NA	2	{GO:0003676; nucleic acid binding; molecular_function} {GO:0005524; ATP binding; molecular_function}	tvs:TRAVEDRAFT_72423	K18655	DDX19, DBP5	ATP-dependent RNA helicase DDX19/DBP5	--	SPBC12C2.06	KOG0332	ATP-dependent RNA helicase	A	RNA processing and modification ;	gi|827752805|gb|KLO07630.1|	DEAD-domain-containing protein [Schizopora paradoxa]
GME10256	NA	NA	NA	NA	NA	NA	NA	NA	NA	NA	NA	NA	NA	NA	NA	NA	NA	NA	NA	gi|595769172|ref|XP_007263129.1|	hypothetical protein FOMMEDRAFT_144731 [Fomitiporia mediterranea MF3/22]
GME10257	NA	NA	NA	NA	NA	NA	NA	NA	NA	NA	NA	NA	NA	NA	NA	NA	NA	NA	NA	gi|595769176|ref|XP_007263131.1|	hypothetical protein FOMMEDRAFT_144732 [Fomitiporia mediterranea MF3/22]
GME10258	NA	NA	NA	NA	NA	NA	NA	NA	NA	NA	NA	NA	NA	NA	NA	NA	NA	NA	NA	gi|595769178|ref|XP_007263132.1|	hypothetical protein FOMMEDRAFT_144733 [Fomitiporia mediterranea MF3/22]
GME10259	Pyrococcus_abyssi_GE5_uid62903	Pyraby	0	COG1156	Archaeal/vacuolar-type H+-ATPase subunit B/Vma2	C	Energy production and conversion	7	{GO:0005524; ATP binding; molecular_function} {GO:0015991; ATP hydrolysis coupled proton transport; biological_process} {GO:0015992; proton transport; biological_process} {GO:0016820; hydrolase activity, acting on acid anhydrides, catalyzing transmembrane movement of substances; molecular_function} {GO:0033178; proton-transporting two-sector ATPase complex, catalytic domain; cellular_component} {…	fme:FOMMEDRAFT_76558	K02147	ATPeV1B, ATP6B	V-type H+-transporting ATPase subunit B	[PATH:ko04145] Level1--Cellular Processes | Level2--Transport and catabolism | Level3--Phagosome;[PATH:ko04721] Level1--Organismal Systems | Level2--Nervous system | Level3--Synaptic vesicle cycle;[PATH:ko01100] Level1--Metabolism | Level2--Global and overview maps | Level3--Metabolic pathways;[PATH:ko05323] Level1--Human Diseases | Level2--Immune diseases | Level3--Rheumatoid arthritis;[PATH:ko0…	YBR127c	KOG1351	Vacuolar H+-ATPase V1 sector, subunit B	C	Energy production and conversion ;	gi|595769180|ref|XP_007263133.1|	V-type ATPase [Fomitiporia mediterranea MF3/22]
GME1025	NA	NA	NA	NA	NA	NA	NA	NA	NA	NA	NA	NA	NA	NA	NA	NA	NA	NA	NA	gi|595787822|ref|XP_007272454.1|	pol poly protein, partial [Fomitiporia mediterranea MF3/22]
GME10260	NA	NA	NA	NA	NA	NA	NA	8	{GO:0000287; magnesium ion binding; molecular_function} {GO:0003824; catalytic activity; molecular_function} {GO:0004318; enoyl-[acyl-carrier-protein] reductase (NADH) activity; molecular_function} {GO:0006633; fatty acid biosynthetic process; biological_process} {GO:0008152; metabolic process; biological_process} {GO:0008897; holo-[acyl-carrier-protein] synthase activity; molecular_function} {GO…	lbc:LACBIDRAFT_296983	K00667	FAS2	fatty acid synthase subunit alpha, fungi type	[PATH:ko01100] Level1--Metabolism | Level2--Global and overview maps | Level3--Metabolic pathways;[PATH:ko00061] Level1--Metabolism | Level2--Lipid metabolism | Level3--Fatty acid biosynthesis;[PATH:ko01212] Level1--Metabolism | Level2--Global and overview maps | Level3--Fatty acid metabolism	NA	NA	NA	NA	NA	gi|595769182|ref|XP_007263134.1|	fatty acid synthase [Fomitiporia mediterranea MF3/22]
GME10261	NA	NA	NA	NA	NA	NA	NA	NA	NA	shs:STEHIDRAFT_118541	K19785	POF1	nicotinamide-nucleotide adenylyltransferase	[PATH:ko01100] Level1--Metabolism | Level2--Global and overview maps | Level3--Metabolic pathways;[PATH:ko00760] Level1--Metabolism | Level2--Metabolism of cofactors and vitamins | Level3--Nicotinate and nicotinamide metabolism	NA	NA	NA	NA	NA	gi|827752802|gb|KLO07627.1|	Nucleotidylyl transferase [Schizopora paradoxa]
GME10262	NA	NA	NA	NA	NA	NA	NA	1	{GO:0035091; phosphatidylinositol binding; molecular_function}	NA	NA	NA	NA	NA	NA	NA	NA	NA	NA	gi|595769184|ref|XP_007263135.1|	hypothetical protein FOMMEDRAFT_17337 [Fomitiporia mediterranea MF3/22]
GME10263	NA	NA	NA	NA	NA	NA	NA	NA	NA	fme:FOMMEDRAFT_102874	K16576	ACTR10, ARP11	actin-related protein 10	--	NA	NA	NA	NA	NA	gi|595769188|ref|XP_007263137.1|	actin-like ATPase domain-containing protein [Fomitiporia mediterranea MF3/22]
GME10264	NA	NA	NA	NA	NA	NA	NA	NA	NA	fme:FOMMEDRAFT_76607	K11270	CTF8	chromosome transmission fidelity protein 8	--	NA	NA	NA	NA	NA	gi|595769190|ref|XP_007263138.1|	hypothetical protein FOMMEDRAFT_76607 [Fomitiporia mediterranea MF3/22]
GME10265	NA	NA	NA	NA	NA	NA	NA	1	{GO:0016021; integral component of membrane; cellular_component}	NA	NA	NA	NA	NA	SPBC337.09	KOG3455	Predicted membrane protein	S	Function unknown ;	gi|595769192|ref|XP_007263139.1|	Erg28-like protein [Fomitiporia mediterranea MF3/22]
GME10266	NA	NA	NA	NA	NA	NA	NA	NA	NA	NA	NA	NA	NA	NA	NA	NA	NA	NA	NA	NA	NA
GME10267	NA	NA	NA	NA	NA	NA	NA	NA	NA	fme:FOMMEDRAFT_152213	K18587	COQ9	ubiquinone biosynthesis protein COQ9	--	NA	NA	NA	NA	NA	gi|595769218|ref|XP_007263152.1|	hypothetical protein FOMMEDRAFT_152213 [Fomitiporia mediterranea MF3/22]
GME10268	NA	NA	NA	NA	NA	NA	NA	3	{GO:0003743; translation initiation factor activity; molecular_function} {GO:0005737; cytoplasm; cellular_component} {GO:0005852; eukaryotic translation initiation factor 3 complex; cellular_component}	fme:FOMMEDRAFT_77432	K03245	EIF3J	translation initiation factor 3 subunit J	[PATH:ko03013] Level1--Genetic Information Processing | Level2--Translation | Level3--RNA transport	NA	NA	NA	NA	NA	gi|595769216|ref|XP_007263151.1|	translation initiation factor eIF3 subunit, partial [Fomitiporia mediterranea MF3/22]
GME10269	NA	NA	NA	NA	NA	NA	NA	1	{GO:0005515; protein binding; molecular_function}	fme:FOMMEDRAFT_152211	K14791	PWP1	periodic tryptophan protein 1	--	NA	NA	NA	NA	NA	gi|595769214|ref|XP_007263150.1|	transducin family protein/WD-40 repeat family protein [Fomitiporia mediterranea MF3/22]
GME1026	NA	NA	NA	NA	NA	NA	NA	2	{GO:0003676; nucleic acid binding; molecular_function} {GO:0015074; DNA integration; biological_process}	NA	NA	NA	NA	NA	NA	NA	NA	NA	NA	gi|660957174|gb|KEP45803.1|	putative Transposon Tf2-1 polyprotein, partial [Rhizoctonia solani 123E]
GME10270	NA	NA	NA	NA	NA	NA	NA	2	{GO:0007165; signal transduction; biological_process} {GO:0016787; hydrolase activity; molecular_function}	fme:FOMMEDRAFT_117921	K19845	SAC7	GTPase-activating protein SAC7	[PATH:ko04011] Level1--Environmental Information Processing | Level2--Signal transduction | Level3--MAPK signaling pathway - yeast	NA	NA	NA	NA	NA	gi|595769210|ref|XP_007263148.1|	Rho GTPase activation protein [Fomitiporia mediterranea MF3/22]
GME10271	NA	NA	NA	NA	NA	NA	NA	2	{GO:0004553; hydrolase activity, hydrolyzing O-glycosyl compounds; molecular_function} {GO:0005975; carbohydrate metabolic process; biological_process}	NA	NA	NA	NA	NA	NA	NA	NA	NA	NA	gi|914262117|gb|KNZ77173.1|	putative glucan endo-1,3-beta-glucosidase btgC, partial [Termitomyces sp. J132]
GME10272	NA	NA	NA	NA	NA	NA	NA	NA	NA	NA	NA	NA	NA	NA	NA	NA	NA	NA	NA	NA	NA
GME10273	NA	NA	NA	NA	NA	NA	NA	5	{GO:0004725; protein tyrosine phosphatase activity; molecular_function} {GO:0006470; protein dephosphorylation; biological_process} {GO:0008138; protein tyrosine/serine/threonine phosphatase activity; molecular_function} {GO:0016311; dephosphorylation; biological_process} {GO:0016791; phosphatase activity; molecular_function}	fme:FOMMEDRAFT_17347	K04459	DUSP, MKP	dual specificity MAP kinase phosphatase	[PATH:ko04010] Level1--Environmental Information Processing | Level2--Signal transduction | Level3--MAPK signaling pathway	NA	NA	NA	NA	NA	gi|827762841|gb|KLO17443.1|	hypothetical protein SCHPADRAFT_900708 [Schizopora paradoxa]
GME10274	NA	NA	NA	NA	NA	NA	NA	3	{GO:0005524; ATP binding; molecular_function} {GO:0016020; membrane; cellular_component} {GO:0016887; ATPase activity; molecular_function}	mgr:MGG_01563	K05681	ABCG2, CD338	ATP-binding cassette, subfamily G (WHITE), member 2	[PATH:ko01523] Level1--Human Diseases | Level2--Drug resistance: Antineoplastic | Level3--Antifolate resistance;[PATH:ko04976] Level1--Organismal Systems | Level2--Digestive system | Level3--Bile secretion;[PATH:ko02010] Level1--Environmental Information Processing | Level2--Membrane transport | Level3--ABC transporters	YCR011c	KOG0061	Transporter, ABC superfamily (Breast cancer resistance protein)	Q	Secondary metabolites biosynthesis, transport and catabolism ;	gi|595769200|ref|XP_007263143.1|	hypothetical protein FOMMEDRAFT_131681 [Fomitiporia mediterranea MF3/22]
GME10275	NA	NA	NA	NA	NA	NA	NA	2	{GO:0016021; integral component of membrane; cellular_component} {GO:0055085; transmembrane transport; biological_process}	tvs:TRAVEDRAFT_44560	K08192	DAL	MFS transporter, ACS family, allantoate permease	--	NA	NA	NA	NA	NA	gi|595780142|ref|XP_007268614.1|	MFS general substrate transporter [Fomitiporia mediterranea MF3/22]
GME10276	NA	NA	NA	NA	NA	NA	NA	2	{GO:0003824; catalytic activity; molecular_function} {GO:0050662; coenzyme binding; molecular_function}	NA	NA	NA	NA	NA	NA	NA	NA	NA	NA	gi|595769198|ref|XP_007263142.1|	NAD-binding protein [Fomitiporia mediterranea MF3/22]
GME10277	NA	NA	NA	NA	NA	NA	NA	2	{GO:0016021; integral component of membrane; cellular_component} {GO:0055085; transmembrane transport; biological_process}	tvs:TRAVEDRAFT_44560	K08192	DAL	MFS transporter, ACS family, allantoate permease	--	NA	NA	NA	NA	NA	gi|595780142|ref|XP_007268614.1|	MFS general substrate transporter [Fomitiporia mediterranea MF3/22]
GME10278	NA	NA	NA	NA	NA	NA	NA	1	{GO:0005515; protein binding; molecular_function}	NA	NA	NA	NA	NA	NA	NA	NA	NA	NA	gi|595772200|ref|XP_007264643.1|	hypothetical protein FOMMEDRAFT_153994 [Fomitiporia mediterranea MF3/22]
GME10279	NA	NA	NA	NA	NA	NA	NA	NA	NA	NA	NA	NA	NA	NA	NA	NA	NA	NA	NA	gi|749760156|gb|KII85110.1|	hypothetical protein PLICRDRAFT_145799 [Plicaturopsis crispa FD-325 SS-3]
GME1027	NA	NA	NA	NA	NA	NA	NA	NA	NA	NA	NA	NA	NA	NA	NA	NA	NA	NA	NA	gi|595781832|ref|XP_007269459.1|	hypothetical protein FOMMEDRAFT_49705, partial [Fomitiporia mediterranea MF3/22]
GME10280	NA	NA	NA	NA	NA	NA	NA	2	{GO:0042256; mature ribosome assembly; biological_process} {GO:0043022; ribosome binding; molecular_function}	fme:FOMMEDRAFT_117941	K03264	EIF6	translation initiation factor 6	[PATH:ko03008] Level1--Genetic Information Processing | Level2--Translation | Level3--Ribosome biogenesis in eukaryotes	SPCC1919.09	KOG3185	Translation initiation factor 6 (eIF-6)	J	Translation, ribosomal structure and biogenesis ;	gi|595769238|ref|XP_007263162.1|	translation initiation factor 6 [Fomitiporia mediterranea MF3/22]
GME10281	NA	NA	NA	NA	NA	NA	NA	NA	NA	fme:FOMMEDRAFT_76757	K18164	NDUFAF7	NADH dehydrogenase [ubiquinone] 1 alpha subcomplex assembly factor 7	[PATH:ko04714] Level1--Organismal Systems | Level2--Environmental adaptation | Level3--Thermogenesis	NA	NA	NA	NA	NA	gi|595769236|ref|XP_007263161.1|	DUF185-domain-containing protein [Fomitiporia mediterranea MF3/22]
GME10282	NA	NA	NA	NA	NA	NA	NA	NA	NA	fme:FOMMEDRAFT_152223	K13121	FRA10AC1	protein FRA10AC1	--	NA	NA	NA	NA	NA	gi|595769234|ref|XP_007263160.1|	hypothetical protein FOMMEDRAFT_152223 [Fomitiporia mediterranea MF3/22]
GME10283	NA	NA	NA	NA	NA	NA	NA	NA	NA	NA	NA	NA	NA	NA	NA	NA	NA	NA	NA	gi|595769228|ref|XP_007263157.1|	hypothetical protein FOMMEDRAFT_144748 [Fomitiporia mediterranea MF3/22]
GME10284	NA	NA	NA	NA	NA	NA	NA	NA	NA	NA	NA	NA	NA	NA	NA	NA	NA	NA	NA	gi|595769226|ref|XP_007263156.1|	hypothetical protein FOMMEDRAFT_75682 [Fomitiporia mediterranea MF3/22]
GME10285	NA	NA	NA	NA	NA	NA	NA	NA	NA	pgr:PGTG_12876	K12446	E2.7.1.46	L-arabinokinase	[PATH:ko01100] Level1--Metabolism | Level2--Global and overview maps | Level3--Metabolic pathways;[PATH:ko00520] Level1--Metabolism | Level2--Carbohydrate metabolism | Level3--Amino sugar and nucleotide sugar metabolism	NA	NA	NA	NA	NA	gi|595769224|ref|XP_007263155.1|	hypothetical protein FOMMEDRAFT_131691 [Fomitiporia mediterranea MF3/22]
GME10286	NA	NA	NA	NA	NA	NA	NA	1	{GO:0003723; RNA binding; molecular_function}	fme:FOMMEDRAFT_152217	K06963	TAN1, THUMPD1	tRNA acetyltransferase TAN1	--	NA	NA	NA	NA	NA	gi|595769222|ref|XP_007263154.1|	hypothetical protein FOMMEDRAFT_152217 [Fomitiporia mediterranea MF3/22]
GME10287	NA	NA	NA	NA	NA	NA	NA	1	{GO:0005515; protein binding; molecular_function}	NA	NA	NA	NA	NA	NA	NA	NA	NA	NA	NA	NA
GME10288	NA	NA	NA	NA	NA	NA	NA	3	{GO:0003333; amino acid transmembrane transport; biological_process} {GO:0015171; amino acid transmembrane transporter activity; molecular_function} {GO:0016020; membrane; cellular_component}	NA	NA	NA	NA	NA	NA	NA	NA	NA	NA	gi|595769240|ref|XP_007263163.1|	amino acid transporter [Fomitiporia mediterranea MF3/22]
GME10289	NA	NA	NA	NA	NA	NA	NA	NA	NA	NA	NA	NA	NA	NA	NA	NA	NA	NA	NA	gi|751178816|gb|KIL64776.1|	hypothetical protein M378DRAFT_178691 [Amanita muscaria Koide BX008]
GME1028	NA	NA	NA	NA	NA	NA	NA	NA	NA	NA	NA	NA	NA	NA	NA	NA	NA	NA	NA	NA	NA
GME10290	NA	NA	NA	NA	NA	NA	NA	NA	NA	NA	NA	NA	NA	NA	NA	NA	NA	NA	NA	gi|595769244|ref|XP_007263165.1|	hypothetical protein FOMMEDRAFT_17361 [Fomitiporia mediterranea MF3/22]
GME10291	NA	NA	NA	NA	NA	NA	NA	NA	NA	NA	NA	NA	NA	NA	NA	NA	NA	NA	NA	NA	NA
GME10292	NA	NA	NA	NA	NA	NA	NA	4	{GO:0004476; mannose-6-phosphate isomerase activity; molecular_function} {GO:0005975; carbohydrate metabolic process; biological_process} {GO:0008270; zinc ion binding; molecular_function} {GO:0009298; GDP-mannose biosynthetic process; biological_process}	fme:FOMMEDRAFT_165571	K01809	manA, MPI	mannose-6-phosphate isomerase	[PATH:ko01110] Level1--Metabolism | Level2--Global and overview maps | Level3--Biosynthesis of secondary metabolites;[PATH:ko01100] Level1--Metabolism | Level2--Global and overview maps | Level3--Metabolic pathways;[PATH:ko00051] Level1--Metabolism | Level2--Carbohydrate metabolism | Level3--Fructose and mannose metabolism;[PATH:ko01130] Level1--Metabolism | Level2--Global and overview maps | Lev…	YER003c	KOG2757	Mannose-6-phosphate isomerase	G	Carbohydrate transport and metabolism ;	gi|595769250|ref|XP_007263168.1|	mannos-6-phosphate isomerase [Fomitiporia mediterranea MF3/22]
GME10293	NA	NA	NA	NA	NA	NA	NA	2	{GO:0004129; cytochrome-c oxidase activity; molecular_function} {GO:0005740; mitochondrial envelope; cellular_component}	fme:FOMMEDRAFT_76642	K02265	COX5B	cytochrome c oxidase subunit 5b	[PATH:ko01100] Level1--Metabolism | Level2--Global and overview maps | Level3--Metabolic pathways;[PATH:ko04260] Level1--Organismal Systems | Level2--Circulatory system | Level3--Cardiac muscle contraction;[PATH:ko04714] Level1--Organismal Systems | Level2--Environmental adaptation | Level3--Thermogenesis;[PATH:ko00190] Level1--Metabolism | Level2--Energy metabolism | Level3--Oxidative phosphoryl…	SPAC1296.02	KOG3352	Cytochrome c oxidase, subunit Vb/COX4	C	Energy production and conversion ;	gi|595769252|ref|XP_007263169.1|	COX5B-domain-containing protein [Fomitiporia mediterranea MF3/22]
GME10294	Saccharothrix_espanaensis_DSM_44229_uid184826	Sacesp	0	COG1804	Crotonobetainyl-CoA:carnitine CoA-transferase CaiB and related acyl-CoA transferases	I	Lipid transport and metabolism	1	{GO:0003824; catalytic activity; molecular_function}	fme:FOMMEDRAFT_117955	K01796	E5.1.99.4, AMACR, mcr	alpha-methylacyl-CoA racemase	[PATH:ko04146] Level1--Cellular Processes | Level2--Transport and catabolism | Level3--Peroxisome;[PATH:ko00120] Level1--Metabolism | Level2--Lipid metabolism | Level3--Primary bile acid biosynthesis;[PATH:ko01100] Level1--Metabolism | Level2--Global and overview maps | Level3--Metabolic pathways	Hs14725900	KOG3957	Predicted L-carnitine dehydratase/alpha-methylacyl-CoA racemase	I	Lipid transport and metabolism ;	gi|595769254|ref|XP_007263170.1|	CoA-transferase family III [Fomitiporia mediterranea MF3/22]
GME10295	Pseudogulbenkiania_NH8B_uid73423	Psenh8	0	COG0397	Uncharacterized conserved protein YdiU, UPF0061 family	S	Function unknown	NA	NA	NA	NA	NA	NA	NA	NA	NA	NA	NA	NA	gi|595769256|ref|XP_007263171.1|	UPF0061-domain-containing protein [Fomitiporia mediterranea MF3/22]
GME10296	NA	NA	NA	NA	NA	NA	NA	NA	NA	NA	NA	NA	NA	NA	NA	NA	NA	NA	NA	gi|595769258|ref|XP_007263172.1|	hypothetical protein FOMMEDRAFT_165575 [Fomitiporia mediterranea MF3/22]
GME10297	NA	NA	NA	NA	NA	NA	NA	NA	NA	NA	NA	NA	NA	NA	NA	NA	NA	NA	NA	gi|595768528|ref|XP_007262807.1|	hypothetical protein FOMMEDRAFT_76424, partial [Fomitiporia mediterranea MF3/22]
GME10298	NA	NA	NA	NA	NA	NA	NA	1	{GO:0005488; binding; molecular_function}	NA	NA	NA	NA	NA	NA	NA	NA	NA	NA	gi|595768522|ref|XP_007262804.1|	hypothetical protein FOMMEDRAFT_165313 [Fomitiporia mediterranea MF3/22]
GME10299	NA	NA	NA	NA	NA	NA	NA	2	{GO:0003824; catalytic activity; molecular_function} {GO:0008152; metabolic process; biological_process}	NA	NA	NA	NA	NA	NA	NA	NA	NA	NA	gi|595768516|ref|XP_007262801.1|	acetyl-CoA synthetase-like protein [Fomitiporia mediterranea MF3/22]
GME1029	NA	NA	NA	NA	NA	NA	NA	2	{GO:0003676; nucleic acid binding; molecular_function} {GO:0008270; zinc ion binding; molecular_function}	NA	NA	NA	NA	NA	NA	NA	NA	NA	NA	NA	NA
GME102	NA	NA	NA	NA	NA	NA	NA	NA	NA	NA	NA	NA	NA	NA	NA	NA	NA	NA	NA	gi|595773368|ref|XP_007265227.1|	hypothetical protein FOMMEDRAFT_166980 [Fomitiporia mediterranea MF3/22]
GME10300	NA	NA	NA	NA	NA	NA	NA	4	{GO:0005506; iron ion binding; molecular_function} {GO:0016705; oxidoreductase activity, acting on paired donors, with incorporation or reduction of molecular oxygen; molecular_function} {GO:0020037; heme binding; molecular_function} {GO:0055114; oxidation-reduction process; biological_process}	NA	NA	NA	NA	NA	NA	NA	NA	NA	NA	gi|595785570|ref|XP_007271328.1|	cytochrome P450 [Fomitiporia mediterranea MF3/22]
GME10301	NA	NA	NA	NA	NA	NA	NA	4	{GO:0005506; iron ion binding; molecular_function} {GO:0016705; oxidoreductase activity, acting on paired donors, with incorporation or reduction of molecular oxygen; molecular_function} {GO:0020037; heme binding; molecular_function} {GO:0055114; oxidation-reduction process; biological_process}	NA	NA	NA	NA	NA	NA	NA	NA	NA	NA	gi|595785570|ref|XP_007271328.1|	cytochrome P450 [Fomitiporia mediterranea MF3/22]
GME10302	NA	NA	NA	NA	NA	NA	NA	4	{GO:0005506; iron ion binding; molecular_function} {GO:0016705; oxidoreductase activity, acting on paired donors, with incorporation or reduction of molecular oxygen; molecular_function} {GO:0020037; heme binding; molecular_function} {GO:0055114; oxidation-reduction process; biological_process}	NA	NA	NA	NA	NA	NA	NA	NA	NA	NA	gi|595785570|ref|XP_007271328.1|	cytochrome P450 [Fomitiporia mediterranea MF3/22]
GME10303	NA	NA	NA	NA	NA	NA	NA	NA	NA	NA	NA	NA	NA	NA	NA	NA	NA	NA	NA	gi|595768490|ref|XP_007262788.1|	hypothetical protein FOMMEDRAFT_144532 [Fomitiporia mediterranea MF3/22]
GME10304	NA	NA	NA	NA	NA	NA	NA	1	{GO:0016787; hydrolase activity; molecular_function}	NA	NA	NA	NA	NA	NA	NA	NA	NA	NA	gi|595768492|ref|XP_007262789.1|	alpha/beta-hydrolase [Fomitiporia mediterranea MF3/22]
GME10305	NA	NA	NA	NA	NA	NA	NA	NA	NA	NA	NA	NA	NA	NA	NA	NA	NA	NA	NA	NA	NA
GME10306	NA	NA	NA	NA	NA	NA	NA	NA	NA	NA	NA	NA	NA	NA	NA	NA	NA	NA	NA	gi|595768490|ref|XP_007262788.1|	hypothetical protein FOMMEDRAFT_144532 [Fomitiporia mediterranea MF3/22]
GME10307	NA	NA	NA	NA	NA	NA	NA	NA	NA	NA	NA	NA	NA	NA	NA	NA	NA	NA	NA	gi|595768502|ref|XP_007262794.1|	hypothetical protein FOMMEDRAFT_117379 [Fomitiporia mediterranea MF3/22]
GME10308	NA	NA	NA	NA	NA	NA	NA	NA	NA	NA	NA	NA	NA	NA	NA	NA	NA	NA	NA	NA	NA
GME10309	NA	NA	NA	NA	NA	NA	NA	2	{GO:0004190; aspartic-type endopeptidase activity; molecular_function} {GO:0006508; proteolysis; biological_process}	NA	NA	NA	NA	NA	NA	NA	NA	NA	NA	NA	NA
GME1030	NA	NA	NA	NA	NA	NA	NA	2	{GO:0003676; nucleic acid binding; molecular_function} {GO:0015074; DNA integration; biological_process}	NA	NA	NA	NA	NA	NA	NA	NA	NA	NA	gi|691792454|emb|CDO72200.1|	hypothetical protein BN946_scf184970.g52 [Trametes cinnabarina]
GME10310	NA	NA	NA	NA	NA	NA	NA	NA	NA	NA	NA	NA	NA	NA	NA	NA	NA	NA	NA	gi|215449556|gb|EEB89283.1|	hypothetical protein MPER_12635 [Moniliophthora perniciosa FA553]
GME10311	NA	NA	NA	NA	NA	NA	NA	NA	NA	NA	NA	NA	NA	NA	NA	NA	NA	NA	NA	NA	NA
GME10312	NA	NA	NA	NA	NA	NA	NA	NA	NA	NA	NA	NA	NA	NA	NA	NA	NA	NA	NA	NA	NA
GME10313	NA	NA	NA	NA	NA	NA	NA	2	{GO:0003676; nucleic acid binding; molecular_function} {GO:0015074; DNA integration; biological_process}	NA	NA	NA	NA	NA	NA	NA	NA	NA	NA	gi|598039493|ref|XP_007349119.1|	DNA/RNA polymerase [Auricularia subglabra TFB-10046 SS5]
GME10314	NA	NA	NA	NA	NA	NA	NA	2	{GO:0004190; aspartic-type endopeptidase activity; molecular_function} {GO:0006508; proteolysis; biological_process}	NA	NA	NA	NA	NA	NA	NA	NA	NA	NA	NA	NA
GME10315	NA	NA	NA	NA	NA	NA	NA	NA	NA	NA	NA	NA	NA	NA	NA	NA	NA	NA	NA	NA	NA
GME10316	NA	NA	NA	NA	NA	NA	NA	2	{GO:0003676; nucleic acid binding; molecular_function} {GO:0008270; zinc ion binding; molecular_function}	NA	NA	NA	NA	NA	NA	NA	NA	NA	NA	NA	NA
GME10317	NA	NA	NA	NA	NA	NA	NA	2	{GO:0003676; nucleic acid binding; molecular_function} {GO:0015074; DNA integration; biological_process}	NA	NA	NA	NA	NA	NA	NA	NA	NA	NA	gi|691792454|emb|CDO72200.1|	hypothetical protein BN946_scf184970.g52 [Trametes cinnabarina]
GME10318	Pleurocapsa_PCC_7327_uid183006	Plepcc	1	COG0596	Pimeloyl-ACP methyl ester carboxylesterase	HR	Coenzyme transport and metabolism;General function prediction only	NA	NA	fme:FOMMEDRAFT_144537	K01259	pip	proline iminopeptidase	[PATH:ko00330] Level1--Metabolism | Level2--Amino acid metabolism | Level3--Arginine and proline metabolism	NA	NA	NA	NA	NA	gi|595768504|ref|XP_007262795.1|	proline iminopeptidase [Fomitiporia mediterranea MF3/22]
GME10319	NA	NA	NA	NA	NA	NA	NA	2	{GO:0005639; integral component of nuclear inner membrane; cellular_component} {GO:0034993; LINC complex; cellular_component}	fme:FOMMEDRAFT_102353	K19347	SUN1_2	SUN domain-containing protein 1/2	--	NA	NA	NA	NA	NA	gi|595768506|ref|XP_007262796.1|	hypothetical protein FOMMEDRAFT_102353 [Fomitiporia mediterranea MF3/22]
GME1031	NA	NA	NA	NA	NA	NA	NA	2	{GO:0003676; nucleic acid binding; molecular_function} {GO:0015074; DNA integration; biological_process}	NA	NA	NA	NA	NA	NA	NA	NA	NA	NA	gi|691792454|emb|CDO72200.1|	hypothetical protein BN946_scf184970.g52 [Trametes cinnabarina]
GME10320	NA	NA	NA	NA	NA	NA	NA	NA	NA	NA	NA	NA	NA	NA	NA	NA	NA	NA	NA	gi|914258631|gb|KNZ73886.1|	Heat shock 70 kDa protein 12A [Termitomyces sp. J132]
GME10321	NA	NA	NA	NA	NA	NA	NA	NA	NA	NA	NA	NA	NA	NA	NA	NA	NA	NA	NA	gi|595768510|ref|XP_007262798.1|	hypothetical protein FOMMEDRAFT_165309 [Fomitiporia mediterranea MF3/22]
GME10322	Candidatus_Caldiarchaeum_subterraneum_uid227223	Calsub	0	COG0459	Chaperonin GroEL (HSP60 family)	O	Posttranslational modification, protein turnover, chaperones	3	{GO:0005524; ATP binding; molecular_function} {GO:0006457; protein folding; biological_process} {GO:0051082; unfolded protein binding; molecular_function}	fme:FOMMEDRAFT_138464	K09497	CCT5	T-complex protein 1 subunit epsilon	--	SPAC1420.02c	KOG0357	Chaperonin complex component, TCP-1 epsilon subunit (CCT5)	O	Posttranslational modification, protein turnover, chaperones ;	gi|595768512|ref|XP_007262799.1|	hypothetical protein FOMMEDRAFT_138464 [Fomitiporia mediterranea MF3/22]
GME10323	NA	NA	NA	NA	NA	NA	NA	1	{GO:0016787; hydrolase activity; molecular_function}	psq:PUNSTDRAFT_86289	K04382	PPP2C	serine/threonine-protein phosphatase 2A catalytic subunit	[PATH:ko04391] Level1--Environmental Information Processing | Level2--Signal transduction | Level3--Hippo signaling pathway - fly;[PATH:ko04390] Level1--Environmental Information Processing | Level2--Signal transduction | Level3--Hippo signaling pathway;[PATH:ko04140] Level1--Cellular Processes | Level2--Transport and catabolism | Level3--Autophagy - animal;[PATH:ko04730] Level1--Organismal Syste…	Hs4506017	KOG0371	Serine/threonine protein phosphatase 2A, catalytic subunit	T	Signal transduction mechanisms ;	gi|751021263|gb|KIK62970.1|	hypothetical protein GYMLUDRAFT_222705 [Gymnopus luxurians FD-317 M1]
GME10324	NA	NA	NA	NA	NA	NA	NA	2	{GO:0000166; nucleotide binding; molecular_function} {GO:0003676; nucleic acid binding; molecular_function}	fme:FOMMEDRAFT_144548	K14838	NOP15	nucleolar protein 15	--	SPCC1827.05c	KOG4208	Nucleolar RNA-binding protein NIFK	R	General function prediction only ;	gi|595768542|ref|XP_007262814.1|	hypothetical protein FOMMEDRAFT_144548 [Fomitiporia mediterranea MF3/22]
GME10325	NA	NA	NA	NA	NA	NA	NA	NA	NA	NA	NA	NA	NA	NA	NA	NA	NA	NA	NA	gi|595768458|ref|XP_007262772.1|	hypothetical protein FOMMEDRAFT_17042 [Fomitiporia mediterranea MF3/22]
GME10326	Archaeoglobus_fulgidus_DSM_4304_uid57717	Arcful	0	COG1222	ATP-dependent 26S proteasome regulatory subunit	O	Posttranslational modification, protein turnover, chaperones	7	{GO:0003677; DNA binding; molecular_function} {GO:0005524; ATP binding; molecular_function} {GO:0005634; nucleus; cellular_component} {GO:0005737; cytoplasm; cellular_component} {GO:0006351; transcription, DNA-templated; biological_process} {GO:0016787; hydrolase activity; molecular_function} {GO:0030163; protein catabolic process; biological_process}	fme:FOMMEDRAFT_17043	K03062	PSMC1, RPT2	26S proteasome regulatory subunit T2	[PATH:ko05203] Level1--Human Diseases | Level2--Cancers: Overview | Level3--Viral carcinogenesis;[PATH:ko03050] Level1--Genetic Information Processing | Level2--Folding, sorting and degradation | Level3--Proteasome;[PATH:ko05165] Level1--Human Diseases | Level2--Infectious diseases: Viral | Level3--Human papillomavirus infection;[PATH:ko05169] Level1--Human Diseases | Level2--Infectious diseases:…	7301070	KOG0726	26S proteasome regulatory complex, ATPase RPT2	O	Posttranslational modification, protein turnover, chaperones ;	gi|595768462|ref|XP_007262774.1|	26S proteasome subunit P45 [Fomitiporia mediterranea MF3/22]
GME10327	NA	NA	NA	NA	NA	NA	NA	2	{GO:0016021; integral component of membrane; cellular_component} {GO:0055085; transmembrane transport; biological_process}	NA	NA	NA	NA	NA	NA	NA	NA	NA	NA	gi|595768464|ref|XP_007262775.1|	MFS general substrate transporter [Fomitiporia mediterranea MF3/22]
GME10328	NA	NA	NA	NA	NA	NA	NA	NA	NA	NA	NA	NA	NA	NA	NA	NA	NA	NA	NA	gi|827762812|gb|KLO17414.1|	hypothetical protein SCHPADRAFT_900679 [Schizopora paradoxa]
GME10329	NA	NA	NA	NA	NA	NA	NA	NA	NA	NA	NA	NA	NA	NA	NA	NA	NA	NA	NA	gi|595768472|ref|XP_007262779.1|	adenine nucleotide transporter [Fomitiporia mediterranea MF3/22]
GME1032	NA	NA	NA	NA	NA	NA	NA	NA	NA	NA	NA	NA	NA	NA	NA	NA	NA	NA	NA	NA	NA
GME10330	NA	NA	NA	NA	NA	NA	NA	5	{GO:0003779; actin binding; molecular_function} {GO:0005737; cytoplasm; cellular_component} {GO:0008290; F-actin capping protein complex; cellular_component} {GO:0030036; actin cytoskeleton organization; biological_process} {GO:0051016; barbed-end actin filament capping; biological_process}	fme:FOMMEDRAFT_117353	K10365	CAPZB	capping protein (actin filament) muscle Z-line, beta	[PATH:ko04144] Level1--Cellular Processes | Level2--Transport and catabolism | Level3--Endocytosis	CE01608	KOG3174	F-actin capping protein, beta subunit	Z	Cytoskeleton ;	gi|595768474|ref|XP_007262780.1|	F-actin capping protein, beta subunit [Fomitiporia mediterranea MF3/22]
GME10331	Ignavibacterium_album_JCM_16511_uid162097	Ignalb	0	COG0652	Peptidyl-prolyl cis-trans isomerase (rotamase) - cyclophilin family	O	Posttranslational modification, protein turnover, chaperones	3	{GO:0000413; protein peptidyl-prolyl isomerization; biological_process} {GO:0003755; peptidyl-prolyl cis-trans isomerase activity; molecular_function} {GO:0006457; protein folding; biological_process}	fme:FOMMEDRAFT_102327	K12734	PPIL3	peptidyl-prolyl cis-trans isomerase-like 3	--	Hs19557636	KOG0884	Similar to cyclophilin-type peptidyl-prolyl cis-trans isomerase	O	Posttranslational modification, protein turnover, chaperones ;	gi|595768476|ref|XP_007262781.1|	cyclophilin-like protein [Fomitiporia mediterranea MF3/22]
GME10332	NA	NA	NA	NA	NA	NA	NA	6	{GO:0003924; GTPase activity; molecular_function} {GO:0004871; signal transducer activity; molecular_function} {GO:0007165; signal transduction; biological_process} {GO:0007186; G-protein coupled receptor signaling pathway; biological_process} {GO:0019001; guanyl nucleotide binding; molecular_function} {GO:0031683; G-protein beta/gamma-subunit complex binding; molecular_function}	fme:FOMMEDRAFT_17049	K19860	GPA1	guanine nucleotide-binding protein alpha-1 subunit	[PATH:ko04011] Level1--Environmental Information Processing | Level2--Signal transduction | Level3--MAPK signaling pathway - yeast	NA	NA	NA	NA	NA	gi|595768478|ref|XP_007262782.1|	guanine nucleotide binding protein alpha subunit [Fomitiporia mediterranea MF3/22]
GME10333	NA	NA	NA	NA	NA	NA	NA	NA	NA	NA	NA	NA	NA	NA	NA	NA	NA	NA	NA	NA	NA
GME10334	NA	NA	NA	NA	NA	NA	NA	NA	NA	NA	NA	NA	NA	NA	NA	NA	NA	NA	NA	NA	NA
GME10335	NA	NA	NA	NA	NA	NA	NA	1	{GO:0005525; GTP binding; molecular_function}	fme:FOMMEDRAFT_77239	K16186	RRAGC_D	Ras-related GTP-binding protein C/D	[PATH:ko04140] Level1--Cellular Processes | Level2--Transport and catabolism | Level3--Autophagy - animal;[PATH:ko04150] Level1--Environmental Information Processing | Level2--Signal transduction | Level3--mTOR signaling pathway	NA	NA	NA	NA	NA	gi|827762829|gb|KLO17431.1|	hypothetical protein SCHPADRAFT_900698 [Schizopora paradoxa]
GME10336	NA	NA	NA	NA	NA	NA	NA	2	{GO:0003676; nucleic acid binding; molecular_function} {GO:0008270; zinc ion binding; molecular_function}	NA	NA	NA	NA	NA	NA	NA	NA	NA	NA	NA	NA
GME10337	NA	NA	NA	NA	NA	NA	NA	4	{GO:0003676; nucleic acid binding; molecular_function} {GO:0004190; aspartic-type endopeptidase activity; molecular_function} {GO:0006508; proteolysis; biological_process} {GO:0015074; DNA integration; biological_process}	NA	NA	NA	NA	NA	NA	NA	NA	NA	NA	gi|58268442|ref|XP_571377.1|	retrotransposon nucleocapsid protein [Cryptococcus neoformans var. neoformans JEC21]
GME10338	NA	NA	NA	NA	NA	NA	NA	NA	NA	NA	NA	NA	NA	NA	NA	NA	NA	NA	NA	NA	NA
GME10339	NA	NA	NA	NA	NA	NA	NA	2	{GO:0016021; integral component of membrane; cellular_component} {GO:0022900; electron transport chain; biological_process}	NA	NA	NA	NA	NA	NA	NA	NA	NA	NA	NA	NA
GME1033	NA	NA	NA	NA	NA	NA	NA	2	{GO:0003676; nucleic acid binding; molecular_function} {GO:0008270; zinc ion binding; molecular_function}	NA	NA	NA	NA	NA	NA	NA	NA	NA	NA	NA	NA
GME10340	NA	NA	NA	NA	NA	NA	NA	2	{GO:0016021; integral component of membrane; cellular_component} {GO:0022900; electron transport chain; biological_process}	NA	NA	NA	NA	NA	NA	NA	NA	NA	NA	NA	NA
GME10341	NA	NA	NA	NA	NA	NA	NA	NA	NA	NA	NA	NA	NA	NA	NA	NA	NA	NA	NA	NA	NA
GME10342	NA	NA	NA	NA	NA	NA	NA	2	{GO:0003676; nucleic acid binding; molecular_function} {GO:0015074; DNA integration; biological_process}	NA	NA	NA	NA	NA	NA	NA	NA	NA	NA	gi|58268442|ref|XP_571377.1|	retrotransposon nucleocapsid protein [Cryptococcus neoformans var. neoformans JEC21]
GME10343	NA	NA	NA	NA	NA	NA	NA	2	{GO:0003676; nucleic acid binding; molecular_function} {GO:0008270; zinc ion binding; molecular_function}	NA	NA	NA	NA	NA	NA	NA	NA	NA	NA	NA	NA
GME10344	NA	NA	NA	NA	NA	NA	NA	2	{GO:0003676; nucleic acid binding; molecular_function} {GO:0015074; DNA integration; biological_process}	NA	NA	NA	NA	NA	NA	NA	NA	NA	NA	gi|691792454|emb|CDO72200.1|	hypothetical protein BN946_scf184970.g52 [Trametes cinnabarina]
GME10345	NA	NA	NA	NA	NA	NA	NA	2	{GO:0004190; aspartic-type endopeptidase activity; molecular_function} {GO:0006508; proteolysis; biological_process}	NA	NA	NA	NA	NA	NA	NA	NA	NA	NA	NA	NA
GME10346	NA	NA	NA	NA	NA	NA	NA	2	{GO:0003676; nucleic acid binding; molecular_function} {GO:0008270; zinc ion binding; molecular_function}	NA	NA	NA	NA	NA	NA	NA	NA	NA	NA	NA	NA
GME10347	NA	NA	NA	NA	NA	NA	NA	2	{GO:0016021; integral component of membrane; cellular_component} {GO:0055085; transmembrane transport; biological_process}	NA	NA	NA	NA	NA	NA	NA	NA	NA	NA	gi|827765809|gb|KLO20388.1|	putative allantoate transporter [Schizopora paradoxa]
GME10348	Streptomyces_bingchenggensis_BCW_1_uid82931	Strbin	1	COG0673	Predicted dehydrogenase	R	General function prediction only	3	{GO:0008152; metabolic process; biological_process} {GO:0016491; oxidoreductase activity; molecular_function} {GO:0055114; oxidation-reduction process; biological_process}	NA	NA	NA	NA	NA	NA	NA	NA	NA	NA	gi|599370894|ref|XP_007395142.1|	hypothetical protein PHACADRAFT_208422 [Phanerochaete carnosa HHB-10118-sp]
GME10349	NA	NA	NA	NA	NA	NA	NA	NA	NA	pbl:PAAG_01035	K02212	MCM4, CDC54	DNA replication licensing factor MCM4	[PATH:ko03030] Level1--Genetic Information Processing | Level2--Replication and repair | Level3--DNA replication;[PATH:ko04110] Level1--Cellular Processes | Level2--Cell growth and death | Level3--Cell cycle;[PATH:ko04113] Level1--Cellular Processes | Level2--Cell growth and death | Level3--Meiosis - yeast;[PATH:ko04111] Level1--Cellular Processes | Level2--Cell growth and death | Level3--Cell cy…	SPCC1322.14c_1	KOG1161	Protein involved in vacuolar polyphosphate accumulation, contains SPX domain	P	Inorganic ion transport and metabolism ;	gi|595768482|ref|XP_007262784.1|	SPX-domain-containing protein [Fomitiporia mediterranea MF3/22]
GME1034	NA	NA	NA	NA	NA	NA	NA	2	{GO:0004190; aspartic-type endopeptidase activity; molecular_function} {GO:0006508; proteolysis; biological_process}	NA	NA	NA	NA	NA	NA	NA	NA	NA	NA	gi|471876295|emb|CCO35649.1|	Retrotransposable element Tf2 155 kDa protein type 1 [Rhizoctonia solani AG-1 IB]
GME10350	NA	NA	NA	NA	NA	NA	NA	NA	NA	NA	NA	NA	NA	NA	NA	NA	NA	NA	NA	gi|595768484|ref|XP_007262785.1|	hypothetical protein FOMMEDRAFT_138456 [Fomitiporia mediterranea MF3/22]
GME10351	NA	NA	NA	NA	NA	NA	NA	NA	NA	NA	NA	NA	NA	NA	NA	NA	NA	NA	NA	gi|595768488|ref|XP_007262787.1|	hypothetical protein FOMMEDRAFT_117370 [Fomitiporia mediterranea MF3/22]
GME10352	NA	NA	NA	NA	NA	NA	NA	NA	NA	NA	NA	NA	NA	NA	SPCC23B6.04c_2	KOG1470	Phosphatidylinositol transfer protein PDR16 and related proteins	I	Lipid transport and metabolism ;	gi|595768544|ref|XP_007262815.1|	CRAL/TRIO domain-containing protein [Fomitiporia mediterranea MF3/22]
GME10353	NA	NA	NA	NA	NA	NA	NA	4	{GO:0004222; metalloendopeptidase activity; molecular_function} {GO:0004842; ubiquitin-protein transferase activity; molecular_function} {GO:0005515; protein binding; molecular_function} {GO:0006508; proteolysis; biological_process}	fme:FOMMEDRAFT_117411	K10591	NEDD4, RSP5	E3 ubiquitin-protein ligase NEDD4	[PATH:ko04144] Level1--Cellular Processes | Level2--Transport and catabolism | Level3--Endocytosis;[PATH:ko04120] Level1--Genetic Information Processing | Level2--Folding, sorting and degradation | Level3--Ubiquitin mediated proteolysis;[PATH:ko04530] Level1--Cellular Processes | Level2--Cellular community - eukaryotes | Level3--Tight junction;[PATH:ko04011] Level1--Environmental Information Proc…	SPAC11G7.02	KOG0940	Ubiquitin protein ligase RSP5/NEDD4	O	Posttranslational modification, protein turnover, chaperones ;	gi|595768546|ref|XP_007262816.1|	HECT-domain-containing protein [Fomitiporia mediterranea MF3/22]
GME10354	NA	NA	NA	NA	NA	NA	NA	3	{GO:0003333; amino acid transmembrane transport; biological_process} {GO:0015171; amino acid transmembrane transporter activity; molecular_function} {GO:0016020; membrane; cellular_component}	NA	NA	NA	NA	NA	NA	NA	NA	NA	NA	gi|595768550|ref|XP_007262818.1|	amino acid transporter [Fomitiporia mediterranea MF3/22]
GME10355	NA	NA	NA	NA	NA	NA	NA	NA	NA	NA	NA	NA	NA	NA	NA	NA	NA	NA	NA	gi|595768552|ref|XP_007262819.1|	hypothetical protein FOMMEDRAFT_131470 [Fomitiporia mediterranea MF3/22]
GME10356	NA	NA	NA	NA	NA	NA	NA	NA	NA	NA	NA	NA	NA	NA	NA	NA	NA	NA	NA	gi|595768554|ref|XP_007262820.1|	hypothetical protein FOMMEDRAFT_165323 [Fomitiporia mediterranea MF3/22]
GME10357	NA	NA	NA	NA	NA	NA	NA	3	{GO:0003700; transcription factor activity, sequence-specific DNA binding; molecular_function} {GO:0006355; regulation of transcription, DNA-templated; biological_process} {GO:0043565; sequence-specific DNA binding; molecular_function}	NA	NA	NA	NA	NA	NA	NA	NA	NA	NA	NA	NA
GME10358	NA	NA	NA	NA	NA	NA	NA	NA	NA	NA	NA	NA	NA	NA	NA	NA	NA	NA	NA	gi|595768560|ref|XP_007262823.1|	hypothetical protein FOMMEDRAFT_25807 [Fomitiporia mediterranea MF3/22]
GME10359	NA	NA	NA	NA	NA	NA	NA	1	{GO:0005515; protein binding; molecular_function}	fme:FOMMEDRAFT_131472	K23002	RPAP3	RNA polymerase II-associated protein 3	--	NA	NA	NA	NA	NA	gi|595768562|ref|XP_007262824.1|	hypothetical protein FOMMEDRAFT_131472 [Fomitiporia mediterranea MF3/22]
GME1035	NA	NA	NA	NA	NA	NA	NA	2	{GO:0003676; nucleic acid binding; molecular_function} {GO:0015074; DNA integration; biological_process}	NA	NA	NA	NA	NA	NA	NA	NA	NA	NA	gi|758370414|emb|CEP07157.1|	hypothetical protein [Parasitella parasitica]
GME10360	NA	NA	NA	NA	NA	NA	NA	NA	NA	NA	NA	NA	NA	NA	NA	NA	NA	NA	NA	gi|595768564|ref|XP_007262825.1|	hypothetical protein FOMMEDRAFT_76119 [Fomitiporia mediterranea MF3/22]
GME10361	NA	NA	NA	NA	NA	NA	NA	1	{GO:0005515; protein binding; molecular_function}	fme:FOMMEDRAFT_144555	K12200	PDCD6IP, ALIX, RIM20	programmed cell death 6-interacting protein	[PATH:ko04144] Level1--Cellular Processes | Level2--Transport and catabolism | Level3--Endocytosis	NA	NA	NA	NA	NA	gi|595768566|ref|XP_007262826.1|	BRO1-domain-containing protein [Fomitiporia mediterranea MF3/22]
GME10362	NA	NA	NA	NA	NA	NA	NA	1	{GO:0005488; binding; molecular_function}	fme:FOMMEDRAFT_165328	K14288	XPOT	exportin-T	[PATH:ko03013] Level1--Genetic Information Processing | Level2--Translation | Level3--RNA transport	NA	NA	NA	NA	NA	gi|595768568|ref|XP_007262827.1|	ARM repeat-containing protein [Fomitiporia mediterranea MF3/22]
GME10363	NA	NA	NA	NA	NA	NA	NA	2	{GO:0006511; ubiquitin-dependent protein catabolic process; biological_process} {GO:0031625; ubiquitin protein ligase binding; molecular_function}	fme:FOMMEDRAFT_144557	K03869	CUL3	cullin 3	[PATH:ko04340] Level1--Environmental Information Processing | Level2--Signal transduction | Level3--Hedgehog signaling pathway;[PATH:ko04341] Level1--Environmental Information Processing | Level2--Signal transduction | Level3--Hedgehog signaling pathway - fly;[PATH:ko04120] Level1--Genetic Information Processing | Level2--Folding, sorting and degradation | Level3--Ubiquitin mediated proteolysis	SPAC24H6.03	KOG2166	Cullins	D	Cell cycle control, cell division, chromosome partitioning ;	gi|595768570|ref|XP_007262828.1|	ubiquitin ligase SCF complex subunit Cullin [Fomitiporia mediterranea MF3/22]
GME10364	NA	NA	NA	NA	NA	NA	NA	NA	NA	NA	NA	NA	NA	NA	NA	NA	NA	NA	NA	gi|595768572|ref|XP_007262829.1|	hypothetical protein FOMMEDRAFT_102402 [Fomitiporia mediterranea MF3/22]
GME10365	NA	NA	NA	NA	NA	NA	NA	5	{GO:0005524; ATP binding; molecular_function} {GO:0006457; protein folding; biological_process} {GO:0009408; response to heat; biological_process} {GO:0031072; heat shock protein binding; molecular_function} {GO:0051082; unfolded protein binding; molecular_function}	fme:FOMMEDRAFT_117431	K14002	SCJ1	DnaJ-related protein SCJ1	[PATH:ko04141] Level1--Genetic Information Processing | Level2--Folding, sorting and degradation | Level3--Protein processing in endoplasmic reticulum	NA	NA	NA	NA	NA	gi|595768584|ref|XP_007262835.1|	DnaJ-domain-containing protein [Fomitiporia mediterranea MF3/22]
GME10366	NA	NA	NA	NA	NA	NA	NA	2	{GO:0004190; aspartic-type endopeptidase activity; molecular_function} {GO:0006508; proteolysis; biological_process}	hir:HETIRDRAFT_107207	K01382	CTSE	cathepsin E	[PATH:ko04142] Level1--Cellular Processes | Level2--Transport and catabolism | Level3--Lysosome	NA	NA	NA	NA	NA	gi|595768586|ref|XP_007262836.1|	acid protease [Fomitiporia mediterranea MF3/22]
GME10367	NA	NA	NA	NA	NA	NA	NA	1	{GO:0005515; protein binding; molecular_function}	NA	NA	NA	NA	NA	NA	NA	NA	NA	NA	gi|595768588|ref|XP_007262837.1|	hypothetical protein FOMMEDRAFT_17082 [Fomitiporia mediterranea MF3/22]
GME10368	NA	NA	NA	NA	NA	NA	NA	NA	NA	NA	NA	NA	NA	NA	NA	NA	NA	NA	NA	gi|595768590|ref|XP_007262838.1|	hypothetical protein FOMMEDRAFT_138485 [Fomitiporia mediterranea MF3/22]
GME10369	NA	NA	NA	NA	NA	NA	NA	8	{GO:0000981; RNA polymerase II transcription factor activity, sequence-specific DNA binding; molecular_function} {GO:0003677; DNA binding; molecular_function} {GO:0004553; hydrolase activity, hydrolyzing O-glycosyl compounds; molecular_function} {GO:0005634; nucleus; cellular_component} {GO:0005975; carbohydrate metabolic process; biological_process} {GO:0006351; transcription, DNA-templated; bio…	NA	NA	NA	NA	NA	NA	NA	NA	NA	NA	gi|595768592|ref|XP_007262839.1|	hypothetical protein FOMMEDRAFT_131481 [Fomitiporia mediterranea MF3/22]
GME1036	NA	NA	NA	NA	NA	NA	NA	NA	NA	NA	NA	NA	NA	NA	NA	NA	NA	NA	NA	NA	NA
GME10370	NA	NA	NA	NA	NA	NA	NA	4	{GO:0005096; GTPase activator activity; molecular_function} {GO:0007165; signal transduction; biological_process} {GO:0007264; small GTPase mediated signal transduction; biological_process} {GO:0043087; regulation of GTPase activity; biological_process}	fme:FOMMEDRAFT_117444	K05767	IQGAP2_3	Ras GTPase-activating-like protein IQGAP2/3	[PATH:ko04810] Level1--Cellular Processes | Level2--Cell motility | Level3--Regulation of actin cytoskeleton	SPBC646.12c	KOG2128	Ras GTPase-activating protein family - IQGAP	T	Signal transduction mechanisms ;	gi|595768596|ref|XP_007262841.1|	Rho GTPase activation protein [Fomitiporia mediterranea MF3/22]
GME10371	NA	NA	NA	NA	NA	NA	NA	2	{GO:0008152; metabolic process; biological_process} {GO:0016491; oxidoreductase activity; molecular_function}	NA	NA	NA	NA	NA	NA	NA	NA	NA	NA	gi|595768598|ref|XP_007262842.1|	NAD-binding protein [Fomitiporia mediterranea MF3/22]
GME10372	NA	NA	NA	NA	NA	NA	NA	4	{GO:0004672; protein kinase activity; molecular_function} {GO:0005524; ATP binding; molecular_function} {GO:0006468; protein phosphorylation; biological_process} {GO:0007094; mitotic spindle assembly checkpoint; biological_process}	fme:FOMMEDRAFT_144565	K02178	BUB1	checkpoint serine/threonine-protein kinase	[PATH:ko04914] Level1--Organismal Systems | Level2--Endocrine system | Level3--Progesterone-mediated oocyte maturation;[PATH:ko04110] Level1--Cellular Processes | Level2--Cell growth and death | Level3--Cell cycle;[PATH:ko04113] Level1--Cellular Processes | Level2--Cell growth and death | Level3--Meiosis - yeast;[PATH:ko04114] Level1--Cellular Processes | Level2--Cell growth and death | Level3--O…	NA	NA	NA	NA	NA	gi|595768600|ref|XP_007262843.1|	hypothetical protein FOMMEDRAFT_144565 [Fomitiporia mediterranea MF3/22]
GME10373	NA	NA	NA	NA	NA	NA	NA	1	{GO:0005515; protein binding; molecular_function}	fme:FOMMEDRAFT_131487	K11650	SMARCD	SWI/SNF-related matrix-associated actin-dependent regulator of chromatin subfamily D	[PATH:ko05225] Level1--Human Diseases | Level2--Cancers: Specific types | Level3--Hepatocellular carcinoma;[PATH:ko04714] Level1--Organismal Systems | Level2--Environmental adaptation | Level3--Thermogenesis	NA	NA	NA	NA	NA	gi|595768604|ref|XP_007262845.1|	SWI/SNF complex protein [Fomitiporia mediterranea MF3/22]
GME10374	NA	NA	NA	NA	NA	NA	NA	NA	NA	NA	NA	NA	NA	NA	NA	NA	NA	NA	NA	gi|595768606|ref|XP_007262846.1|	hypothetical protein FOMMEDRAFT_25823 [Fomitiporia mediterranea MF3/22]
GME10375	NA	NA	NA	NA	NA	NA	NA	3	{GO:0005215; transporter activity; molecular_function} {GO:0006810; transport; biological_process} {GO:0016020; membrane; cellular_component}	NA	NA	NA	NA	NA	NA	NA	NA	NA	NA	gi|595768608|ref|XP_007262847.1|	aquaporin-like protein [Fomitiporia mediterranea MF3/22]
GME10376	Pseudomonas_aeruginosa_PAO1_uid57945	Pseaer	0	COG2130	NADPH-dependent curcumin reductase CurA	QR	Secondary metabolites biosynthesis, transport and catabolism;General function prediction only	3	{GO:0008270; zinc ion binding; molecular_function} {GO:0016491; oxidoreductase activity; molecular_function} {GO:0055114; oxidation-reduction process; biological_process}	fme:FOMMEDRAFT_117456	K07119	K07119	uncharacterized protein	--	Hs22045008	KOG1196	Predicted NAD-dependent oxidoreductase	R	General function prediction only ;	gi|595768610|ref|XP_007262848.1|	alcohol dehydrogenase [Fomitiporia mediterranea MF3/22]
GME10377	NA	NA	NA	NA	NA	NA	NA	4	{GO:0005506; iron ion binding; molecular_function} {GO:0006633; fatty acid biosynthetic process; biological_process} {GO:0016491; oxidoreductase activity; molecular_function} {GO:0055114; oxidation-reduction process; biological_process}	fme:FOMMEDRAFT_159067	K07750	MESO1, ERG25	methylsterol monooxygenase	[PATH:ko01100] Level1--Metabolism | Level2--Global and overview maps | Level3--Metabolic pathways;[PATH:ko01130] Level1--Metabolism | Level2--Global and overview maps | Level3--Biosynthesis of antibiotics;[PATH:ko00100] Level1--Metabolism | Level2--Lipid metabolism | Level3--Steroid biosynthesis	SPAC630.08c	KOG0873	C-4 sterol methyl oxidase	I	Lipid transport and metabolism ;	gi|595768620|ref|XP_007262853.1|	C4-methyl sterol oxidase [Fomitiporia mediterranea MF3/22]
GME10378	NA	NA	NA	NA	NA	NA	NA	4	{GO:0005506; iron ion binding; molecular_function} {GO:0006633; fatty acid biosynthetic process; biological_process} {GO:0016491; oxidoreductase activity; molecular_function} {GO:0055114; oxidation-reduction process; biological_process}	fme:FOMMEDRAFT_17099	K04713	SUR2	sphinganine C4-monooxygenase	[PATH:ko00600] Level1--Metabolism | Level2--Lipid metabolism | Level3--Sphingolipid metabolism;[PATH:ko01100] Level1--Metabolism | Level2--Global and overview maps | Level3--Metabolic pathways	YDR297w	KOG0874	Sphingolipid hydroxylase	I	Lipid transport and metabolism ;	gi|595768622|ref|XP_007262854.1|	hypothetical protein FOMMEDRAFT_17099 [Fomitiporia mediterranea MF3/22]
GME10379	NA	NA	NA	NA	NA	NA	NA	NA	NA	NA	NA	NA	NA	NA	NA	NA	NA	NA	NA	gi|646397444|gb|KDQ61650.1|	hypothetical protein JAAARDRAFT_31114 [Jaapia argillacea MUCL 33604]
GME1037	NA	NA	NA	NA	NA	NA	NA	2	{GO:0016021; integral component of membrane; cellular_component} {GO:0022900; electron transport chain; biological_process}	NA	NA	NA	NA	NA	NA	NA	NA	NA	NA	NA	NA
GME10380	NA	NA	NA	NA	NA	NA	NA	NA	NA	NA	NA	NA	NA	NA	NA	NA	NA	NA	NA	NA	NA
GME10381	NA	NA	NA	NA	NA	NA	NA	NA	NA	NA	NA	NA	NA	NA	NA	NA	NA	NA	NA	gi|595768626|ref|XP_007262856.1|	hypothetical protein FOMMEDRAFT_102441, partial [Fomitiporia mediterranea MF3/22]
GME10382	Leptotrichia_buccalis_C_1013_b_uid59211	Lepbuc	0	COG0366	Glycosidase	G	Carbohydrate transport and metabolism	3	{GO:0003824; catalytic activity; molecular_function} {GO:0005975; carbohydrate metabolic process; biological_process} {GO:0043169; cation binding; molecular_function}	sla:SERLADRAFT_449572	K01176	AMY, amyA, malS	alpha-amylase	[PATH:ko01100] Level1--Metabolism | Level2--Global and overview maps | Level3--Metabolic pathways;[PATH:ko00500] Level1--Metabolism | Level2--Carbohydrate metabolism | Level3--Starch and sucrose metabolism;[PATH:ko04973] Level1--Organismal Systems | Level2--Digestive system | Level3--Carbohydrate digestion and absorption	NA	NA	NA	NA	NA	gi|597929000|ref|XP_007318844.1|	glycoside hydrolase family 13 protein [Serpula lacrymans var. lacrymans S7.9]
GME10383	NA	NA	NA	NA	NA	NA	NA	4	{GO:0005215; transporter activity; molecular_function} {GO:0016021; integral component of membrane; cellular_component} {GO:0022857; transmembrane transporter activity; molecular_function} {GO:0055085; transmembrane transport; biological_process}	NA	NA	NA	NA	NA	NA	NA	NA	NA	NA	gi|827762604|gb|KLO17208.1|	general substrate transporter [Schizopora paradoxa]
GME10384	NA	NA	NA	NA	NA	NA	NA	NA	NA	NA	NA	NA	NA	NA	NA	NA	NA	NA	NA	gi|599121260|ref|XP_007387798.1|	hypothetical protein PUNSTDRAFT_107721 [Punctularia strigosozonata HHB-11173 SS5]
GME10385	NA	NA	NA	NA	NA	NA	NA	NA	NA	fme:FOMMEDRAFT_165350	K19619	TDP2	tyrosyl-DNA phosphodiesterase 2	--	NA	NA	NA	NA	NA	gi|595768628|ref|XP_007262857.1|	hypothetical protein FOMMEDRAFT_165350 [Fomitiporia mediterranea MF3/22]
GME10386	NA	NA	NA	NA	NA	NA	NA	2	{GO:0005089; Rho guanyl-nucleotide exchange factor activity; molecular_function} {GO:0035023; regulation of Rho protein signal transduction; biological_process}	fme:FOMMEDRAFT_17102	K19842	ROM1_2	RHO1 GDP-GTP exchange protein 1/2	[PATH:ko04011] Level1--Environmental Information Processing | Level2--Signal transduction | Level3--MAPK signaling pathway - yeast	NA	NA	NA	NA	NA	gi|595768630|ref|XP_007262858.1|	hypothetical protein FOMMEDRAFT_17102 [Fomitiporia mediterranea MF3/22]
GME10387	NA	NA	NA	NA	NA	NA	NA	1	{GO:0005515; protein binding; molecular_function}	fme:FOMMEDRAFT_165352	K14818	SQT1	ribosome assembly protein SQT1	--	NA	NA	NA	NA	NA	gi|595768632|ref|XP_007262859.1|	WD40 repeat-like protein [Fomitiporia mediterranea MF3/22]
GME10388	NA	NA	NA	NA	NA	NA	NA	NA	NA	NA	NA	NA	NA	NA	NA	NA	NA	NA	NA	gi|595768634|ref|XP_007262860.1|	hypothetical protein FOMMEDRAFT_76403 [Fomitiporia mediterranea MF3/22]
GME10389	NA	NA	NA	NA	NA	NA	NA	1	{GO:0005515; protein binding; molecular_function}	NA	NA	NA	NA	NA	NA	NA	NA	NA	NA	gi|749881561|gb|KIJ51093.1|	hypothetical protein M422DRAFT_245071, partial [Sphaerobolus stellatus SS14]
GME1038	NA	NA	NA	NA	NA	NA	NA	NA	NA	NA	NA	NA	NA	NA	NA	NA	NA	NA	NA	NA	NA
GME10390	NA	NA	NA	NA	NA	NA	NA	NA	NA	NA	NA	NA	NA	NA	NA	NA	NA	NA	NA	gi|595768634|ref|XP_007262860.1|	hypothetical protein FOMMEDRAFT_76403 [Fomitiporia mediterranea MF3/22]
GME10391	NA	NA	NA	NA	NA	NA	NA	NA	NA	NA	NA	NA	NA	NA	NA	NA	NA	NA	NA	gi|595768634|ref|XP_007262860.1|	hypothetical protein FOMMEDRAFT_76403 [Fomitiporia mediterranea MF3/22]
GME10392	NA	NA	NA	NA	NA	NA	NA	3	{GO:0005783; endoplasmic reticulum; cellular_component} {GO:0016853; isomerase activity; molecular_function} {GO:0045454; cell redox homeostasis; biological_process}	fme:FOMMEDRAFT_138554	K09584	PDIA6, TXNDC7	protein disulfide-isomerase A6	[PATH:ko04141] Level1--Genetic Information Processing | Level2--Folding, sorting and degradation | Level3--Protein processing in endoplasmic reticulum	At2g47470	KOG0191	Thioredoxin/protein disulfide isomerase	O	Posttranslational modification, protein turnover, chaperones ;	gi|595768838|ref|XP_007262962.1|	protein disulfide isomerase [Fomitiporia mediterranea MF3/22]
GME10393	NA	NA	NA	NA	NA	NA	NA	NA	NA	NA	NA	NA	NA	NA	NA	NA	NA	NA	NA	NA	NA
GME10394	NA	NA	NA	NA	NA	NA	NA	NA	NA	NA	NA	NA	NA	NA	NA	NA	NA	NA	NA	gi|595768836|ref|XP_007262961.1|	hypothetical protein FOMMEDRAFT_25908 [Fomitiporia mediterranea MF3/22]
GME10395	NA	NA	NA	NA	NA	NA	NA	4	{GO:0003676; nucleic acid binding; molecular_function} {GO:0003723; RNA binding; molecular_function} {GO:0004523; RNA-DNA hybrid ribonuclease activity; molecular_function} {GO:0016070; RNA metabolic process; biological_process}	fme:FOMMEDRAFT_165421	K10743	RNASEH2A	ribonuclease H2 subunit A	[PATH:ko03030] Level1--Genetic Information Processing | Level2--Replication and repair | Level3--DNA replication	Hs5454010	KOG2299	Ribonuclease HI	L	Replication, recombination and repair ;	gi|595768834|ref|XP_007262960.1|	hypothetical protein FOMMEDRAFT_165421 [Fomitiporia mediterranea MF3/22]
GME10396	NA	NA	NA	NA	NA	NA	NA	NA	NA	NA	NA	NA	NA	NA	NA	NA	NA	NA	NA	gi|595768832|ref|XP_007262959.1|	hypothetical protein FOMMEDRAFT_138552 [Fomitiporia mediterranea MF3/22]
GME10397	NA	NA	NA	NA	NA	NA	NA	1	{GO:0000398; mRNA splicing, via spliceosome; biological_process}	fme:FOMMEDRAFT_76850	K11984	SART1, HAF, SNU66	U4/U6.U5 tri-snRNP-associated protein 1	[PATH:ko03040] Level1--Genetic Information Processing | Level2--Transcription | Level3--Spliceosome	NA	NA	NA	NA	NA	gi|595768830|ref|XP_007262958.1|	SART-1 protein [Fomitiporia mediterranea MF3/22]
GME10398	NA	NA	NA	NA	NA	NA	NA	NA	NA	NA	NA	NA	NA	NA	NA	NA	NA	NA	NA	gi|595768828|ref|XP_007262957.1|	DUF155-domain-containing protein [Fomitiporia mediterranea MF3/22]
GME10399	NA	NA	NA	NA	NA	NA	NA	1	{GO:0005515; protein binding; molecular_function}	NA	NA	NA	NA	NA	NA	NA	NA	NA	NA	gi|595768826|ref|XP_007262956.1|	hypothetical protein FOMMEDRAFT_102559 [Fomitiporia mediterranea MF3/22]
GME1039	NA	NA	NA	NA	NA	NA	NA	2	{GO:0003676; nucleic acid binding; molecular_function} {GO:0008270; zinc ion binding; molecular_function}	NA	NA	NA	NA	NA	NA	NA	NA	NA	NA	NA	NA
GME103	NA	NA	NA	NA	NA	NA	NA	NA	NA	NA	NA	NA	NA	NA	NA	NA	NA	NA	NA	gi|595773370|ref|XP_007265228.1|	hypothetical protein FOMMEDRAFT_82807 [Fomitiporia mediterranea MF3/22]
GME10400	NA	NA	NA	NA	NA	NA	NA	NA	NA	NA	NA	NA	NA	NA	NA	NA	NA	NA	NA	NA	NA
GME10401	NA	NA	NA	NA	NA	NA	NA	1	{GO:0006979; response to oxidative stress; biological_process}	NA	NA	NA	NA	NA	NA	NA	NA	NA	NA	gi|595768818|ref|XP_007262952.1|	survival factor 1 [Fomitiporia mediterranea MF3/22]
GME10402	Dactylococcopsis_salina_PCC_8305_uid183341	Dacsal	0	COG2421	Acetamidase/formamidase	C	Energy production and conversion	1	{GO:0016811; hydrolase activity, acting on carbon-nitrogen (but not peptide) bonds, in linear amides; molecular_function}	mrr:Moror_14967	K01455	E3.5.1.49	formamidase	[PATH:ko00910] Level1--Metabolism | Level2--Energy metabolism | Level3--Nitrogen metabolism;[PATH:ko00460] Level1--Metabolism | Level2--Metabolism of other amino acids | Level3--Cyanoamino acid metabolism;[PATH:ko01200] Level1--Metabolism | Level2--Global and overview maps | Level3--Carbon metabolism;[PATH:ko00630] Level1--Metabolism | Level2--Carbohydrate metabolism | Level3--Glyoxylate and dica…	NA	NA	NA	NA	NA	gi|749881416|gb|KIJ50948.1|	hypothetical protein M422DRAFT_27070 [Sphaerobolus stellatus SS14]
GME10403	NA	NA	NA	NA	NA	NA	NA	NA	NA	NA	NA	NA	NA	NA	NA	NA	NA	NA	NA	gi|595768814|ref|XP_007262950.1|	hypothetical protein FOMMEDRAFT_165411 [Fomitiporia mediterranea MF3/22]
GME10404	NA	NA	NA	NA	NA	NA	NA	3	{GO:0003735; structural constituent of ribosome; molecular_function} {GO:0006412; translation; biological_process} {GO:0015934; large ribosomal subunit; cellular_component}	NA	NA	NA	NA	NA	NA	NA	NA	NA	NA	gi|595768442|ref|XP_007262764.1|	hypothetical protein FOMMEDRAFT_17039 [Fomitiporia mediterranea MF3/22]
GME10405	NA	NA	NA	NA	NA	NA	NA	2	{GO:0006482; protein demethylation; biological_process} {GO:0052689; carboxylic ester hydrolase activity; molecular_function}	fme:FOMMEDRAFT_75727	K13617	PPME1	protein phosphatase methylesterase 1	--	SPBP4H10.17c	KOG2564	Predicted acetyltransferases and hydrolases with the alpha/beta hydrolase fold	R	General function prediction only ;	gi|595768444|ref|XP_007262765.1|	protein phosphatase methylesterase [Fomitiporia mediterranea MF3/22]
GME10406	NA	NA	NA	NA	NA	NA	NA	NA	NA	NA	NA	NA	NA	NA	NA	NA	NA	NA	NA	NA	NA
GME10407	NA	NA	NA	NA	NA	NA	NA	NA	NA	fme:FOMMEDRAFT_165286	K03507	DPB11	DNA replication regulator DPB11	--	NA	NA	NA	NA	NA	gi|595768450|ref|XP_007262768.1|	hypothetical protein FOMMEDRAFT_165286 [Fomitiporia mediterranea MF3/22]
GME10408	Archaeoglobus_fulgidus_DSM_4304_uid57717	Arcful	1	COG1222	ATP-dependent 26S proteasome regulatory subunit	O	Posttranslational modification, protein turnover, chaperones	1	{GO:0005524; ATP binding; molecular_function}	fme:FOMMEDRAFT_131433	K14571	RIX7, NVL	ribosome biogenesis ATPase	[PATH:ko03008] Level1--Genetic Information Processing | Level2--Translation | Level3--Ribosome biogenesis in eukaryotes	SPBC16E9.10c	KOG0733	Nuclear AAA ATPase (VCP subfamily)	O	Posttranslational modification, protein turnover, chaperones ;	gi|595768456|ref|XP_007262771.1|	ribosome biogenesis ATPase RIX7 [Fomitiporia mediterranea MF3/22]
GME10409	NA	NA	NA	NA	NA	NA	NA	4	{GO:0003676; nucleic acid binding; molecular_function} {GO:0004129; cytochrome-c oxidase activity; molecular_function} {GO:0005739; mitochondrion; cellular_component} {GO:0008270; zinc ion binding; molecular_function}	NA	NA	NA	NA	NA	NA	NA	NA	NA	NA	NA	NA
GME1040	NA	NA	NA	NA	NA	NA	NA	NA	NA	NA	NA	NA	NA	NA	NA	NA	NA	NA	NA	gi|336373867|gb|EGO02205.1|	hypothetical protein SERLA73DRAFT_41398, partial [Serpula lacrymans var. lacrymans S7.3]
GME10410	NA	NA	NA	NA	NA	NA	NA	2	{GO:0003676; nucleic acid binding; molecular_function} {GO:0015074; DNA integration; biological_process}	NA	NA	NA	NA	NA	NA	NA	NA	NA	NA	gi|691792454|emb|CDO72200.1|	hypothetical protein BN946_scf184970.g52 [Trametes cinnabarina]
GME10411	NA	NA	NA	NA	NA	NA	NA	NA	NA	fme:FOMMEDRAFT_102375	K20176	SGSM3, MAP	small G protein signaling modulator 3	--	NA	NA	NA	NA	NA	gi|595768536|ref|XP_007262811.1|	TBC-domain-containing protein [Fomitiporia mediterranea MF3/22]
GME10412	Melioribacter_roseus_P3M_uid170941	Melros	1	COG0066	3-isopropylmalate dehydratase small subunit	E	Amino acid transport and metabolism	4	{GO:0004409; homoaconitate hydratase activity; molecular_function} {GO:0008152; metabolic process; biological_process} {GO:0009085; lysine biosynthetic process; biological_process} {GO:0051539; 4 iron, 4 sulfur cluster binding; molecular_function}	fme:FOMMEDRAFT_76165	K01705	LYS4	homoaconitate hydratase	[PATH:ko00300] Level1--Metabolism | Level2--Amino acid metabolism | Level3--Lysine biosynthesis;[PATH:ko01120] Level1--Metabolism | Level2--Global and overview maps | Level3--Microbial metabolism in diverse environments;[PATH:ko01100] Level1--Metabolism | Level2--Global and overview maps | Level3--Metabolic pathways;[PATH:ko01230] Level1--Metabolism | Level2--Global and overview maps | Level3--Bi…	SPAC343.16	KOG0453	Aconitase/homoaconitase (aconitase superfamily)	CE	Energy production and conversion ; Amino acid transport and metabolism ;	gi|595768850|ref|XP_007262968.1|	homoaconitase [Fomitiporia mediterranea MF3/22]
GME10413	NA	NA	NA	NA	NA	NA	NA	8	{GO:0004455; ketol-acid reductoisomerase activity; molecular_function} {GO:0005506; iron ion binding; molecular_function} {GO:0009082; branched-chain amino acid biosynthetic process; biological_process} {GO:0016491; oxidoreductase activity; molecular_function} {GO:0031418; L-ascorbic acid binding; molecular_function} {GO:0045329; carnitine biosynthetic process; biological_process} {GO:0050353; tr…	fme:FOMMEDRAFT_152004	K00474	TMLHE	trimethyllysine dioxygenase	[PATH:ko00310] Level1--Metabolism | Level2--Amino acid metabolism | Level3--Lysine degradation	NA	NA	NA	NA	NA	gi|595768852|ref|XP_007262969.1|	Trimethyllysine dioxygenase [Fomitiporia mediterranea MF3/22]
GME10414	NA	NA	NA	NA	NA	NA	NA	NA	NA	NA	NA	NA	NA	NA	NA	NA	NA	NA	NA	gi|595768862|ref|XP_007262974.1|	hypothetical protein FOMMEDRAFT_165430 [Fomitiporia mediterranea MF3/22]
GME10415	NA	NA	NA	NA	NA	NA	NA	6	{GO:0005215; transporter activity; molecular_function} {GO:0005315; inorganic phosphate transmembrane transporter activity; molecular_function} {GO:0006817; phosphate ion transport; biological_process} {GO:0016021; integral component of membrane; cellular_component} {GO:0022857; transmembrane transporter activity; molecular_function} {GO:0055085; transmembrane transport; biological_process}	fme:FOMMEDRAFT_117616	K08176	PHO84	MFS transporter, PHS family, inorganic phosphate transporter	--	YML123c	KOG0252	Inorganic phosphate transporter	P	Inorganic ion transport and metabolism ;	gi|595768864|ref|XP_007262975.1|	phosphate permease [Fomitiporia mediterranea MF3/22]
GME10416	NA	NA	NA	NA	NA	NA	NA	NA	NA	NA	NA	NA	NA	NA	NA	NA	NA	NA	NA	gi|595768866|ref|XP_007262976.1|	hypothetical protein FOMMEDRAFT_144642 [Fomitiporia mediterranea MF3/22]
GME10417	NA	NA	NA	NA	NA	NA	NA	1	{GO:0016020; membrane; cellular_component}	NA	NA	NA	NA	NA	NA	NA	NA	NA	NA	gi|595768874|ref|XP_007262980.1|	TMS membrane protein/tumor differentially expressed protein [Fomitiporia mediterranea MF3/22]
GME10418	NA	NA	NA	NA	NA	NA	NA	NA	NA	NA	NA	NA	NA	NA	NA	NA	NA	NA	NA	gi|595768876|ref|XP_007262981.1|	hypothetical protein FOMMEDRAFT_152019 [Fomitiporia mediterranea MF3/22]
GME10419	NA	NA	NA	NA	NA	NA	NA	2	{GO:0016491; oxidoreductase activity; molecular_function} {GO:0055114; oxidation-reduction process; biological_process}	NA	NA	NA	NA	NA	NA	NA	NA	NA	NA	NA	NA
GME1041	NA	NA	NA	NA	NA	NA	NA	2	{GO:0003676; nucleic acid binding; molecular_function} {GO:0015074; DNA integration; biological_process}	NA	NA	NA	NA	NA	NA	NA	NA	NA	NA	gi|691792454|emb|CDO72200.1|	hypothetical protein BN946_scf184970.g52 [Trametes cinnabarina]
GME10420	NA	NA	NA	NA	NA	NA	NA	NA	NA	fme:FOMMEDRAFT_25928	K21631	GTI1, PAC2, WOR1	Gti1/Pac2 family transcription factor	--	NA	NA	NA	NA	NA	gi|595768892|ref|XP_007262989.1|	hypothetical protein FOMMEDRAFT_25928 [Fomitiporia mediterranea MF3/22]
GME10421	NA	NA	NA	NA	NA	NA	NA	4	{GO:0000439; core TFIIH complex; cellular_component} {GO:0004003; ATP-dependent DNA helicase activity; molecular_function} {GO:0005634; nucleus; cellular_component} {GO:0006289; nucleotide-excision repair; biological_process}	fme:FOMMEDRAFT_138567	K03144	TFIIH4, GTF2H4, TFB2	transcription initiation factor TFIIH subunit 4	[PATH:ko03420] Level1--Genetic Information Processing | Level2--Replication and repair | Level3--Nucleotide excision repair;[PATH:ko03022] Level1--Genetic Information Processing | Level2--Transcription | Level3--Basal transcription factors;[PATH:ko05203] Level1--Human Diseases | Level2--Cancers: Overview | Level3--Viral carcinogenesis	SPBC13G1.13	KOG3471	RNA polymerase II transcription initiation/nucleotide excision repair factor TFIIH, subunit TFB2	KL	Transcription ; Replication, recombination and repair ;	gi|595768894|ref|XP_007262990.1|	transcription factor Tfb2 [Fomitiporia mediterranea MF3/22]
GME10422	Persephonella_marina_EX_H1_uid58119	Permar	1	COG0666	Ankyrin repeat	T	Signal transduction mechanisms	1	{GO:0005515; protein binding; molecular_function}	dsq:DICSQDRAFT_25783	K06694	PSMD10	26S proteasome non-ATPase regulatory subunit 10	--	Hs10190676_2	KOG0504	FOG: Ankyrin repeat	R	General function prediction only ;	gi|597977553|ref|XP_007362520.1|	ankyrin, partial [Dichomitus squalens LYAD-421 SS1]
GME10423	NA	NA	NA	NA	NA	NA	NA	NA	NA	lbc:LACBIDRAFT_306384	K19765	HSBP1	heat shock factor-binding protein 1	[PATH:ko04212] Level1--Organismal Systems | Level2--Aging | Level3--Longevity regulating pathway - worm	NA	NA	NA	NA	NA	gi|750945093|gb|KIK03006.1|	hypothetical protein K443DRAFT_5731 [Laccaria amethystina LaAM-08-1]
GME10424	NA	NA	NA	NA	NA	NA	NA	2	{GO:0003747; translation release factor activity; molecular_function} {GO:0006415; translational termination; biological_process}	fme:FOMMEDRAFT_17193	K15033	ICT1	peptidyl-tRNA hydrolase ICT1	--	7297716	KOG3429	Predicted peptidyl-tRNA hydrolase	J	Translation, ribosomal structure and biogenesis ;	gi|595768898|ref|XP_007262992.1|	hypothetical protein FOMMEDRAFT_17193 [Fomitiporia mediterranea MF3/22]
GME10425	NA	NA	NA	NA	NA	NA	NA	5	{GO:0016491; oxidoreductase activity; molecular_function} {GO:0045454; cell redox homeostasis; biological_process} {GO:0050660; flavin adenine dinucleotide binding; molecular_function} {GO:0051537; 2 iron, 2 sulfur cluster binding; molecular_function} {GO:0055114; oxidation-reduction process; biological_process}	NA	NA	NA	NA	NA	NA	NA	NA	NA	NA	gi|595768902|ref|XP_007262994.1|	flavo protein [Fomitiporia mediterranea MF3/22]
GME10426	NA	NA	NA	NA	NA	NA	NA	NA	NA	NA	NA	NA	NA	NA	NA	NA	NA	NA	NA	NA	NA
GME10427	NA	NA	NA	NA	NA	NA	NA	4	{GO:0003684; damaged DNA binding; molecular_function} {GO:0006281; DNA repair; biological_process} {GO:0009055; electron carrier activity; molecular_function} {GO:0020037; heme binding; molecular_function}	fme:FOMMEDRAFT_165446	K03509	POLH	DNA polymerase eta	[PATH:ko01524] Level1--Human Diseases | Level2--Drug resistance: Antineoplastic | Level3--Platinum drug resistance;[PATH:ko03460] Level1--Genetic Information Processing | Level2--Replication and repair | Level3--Fanconi anemia pathway	NA	NA	NA	NA	NA	gi|595768906|ref|XP_007262996.1|	eta DNA polymerase [Fomitiporia mediterranea MF3/22]
GME10428	NA	NA	NA	NA	NA	NA	NA	NA	NA	hir:HETIRDRAFT_315977	K18159	NDUFAF1, CIA30	NADH dehydrogenase [ubiquinone] 1 alpha subcomplex assembly factor 1	[PATH:ko04714] Level1--Organismal Systems | Level2--Environmental adaptation | Level3--Thermogenesis	NA	NA	NA	NA	NA	gi|827758403|gb|KLO13066.1|	CIA30-domain-containing protein [Schizopora paradoxa]
GME10429	NA	NA	NA	NA	NA	NA	NA	9	{GO:0003924; GTPase activity; molecular_function} {GO:0005525; GTP binding; molecular_function} {GO:0005622; intracellular; cellular_component} {GO:0006886; intracellular protein transport; biological_process} {GO:0006913; nucleocytoplasmic transport; biological_process} {GO:0007165; signal transduction; biological_process} {GO:0007264; small GTPase mediated signal transduction; biological_proces…	fme:FOMMEDRAFT_102614	K07827	KRAS, KRAS2	GTPase KRas	[PATH:ko04360] Level1--Organismal Systems | Level2--Development | Level3--Axon guidance;[PATH:ko04140] Level1--Cellular Processes | Level2--Transport and catabolism | Level3--Autophagy - animal;[PATH:ko04730] Level1--Organismal Systems | Level2--Nervous system | Level3--Long-term depression;[PATH:ko04810] Level1--Cellular Processes | Level2--Cell motility | Level3--Regulation of actin cytoskeleto…	SPAC17H9.09c	KOG0395	Ras-related GTPase	R	General function prediction only ;	gi|595768908|ref|XP_007262997.1|	ras protein [Fomitiporia mediterranea MF3/22]
GME1042	NA	NA	NA	NA	NA	NA	NA	2	{GO:0003676; nucleic acid binding; molecular_function} {GO:0008270; zinc ion binding; molecular_function}	NA	NA	NA	NA	NA	NA	NA	NA	NA	NA	NA	NA
GME10430	NA	NA	NA	NA	NA	NA	NA	2	{GO:0003676; nucleic acid binding; molecular_function} {GO:0046872; metal ion binding; molecular_function}	NA	NA	NA	NA	NA	NA	NA	NA	NA	NA	gi|595768914|ref|XP_007263000.1|	hypothetical protein FOMMEDRAFT_144657 [Fomitiporia mediterranea MF3/22]
GME10431	NA	NA	NA	NA	NA	NA	NA	NA	NA	NA	NA	NA	NA	NA	NA	NA	NA	NA	NA	gi|595768916|ref|XP_007263001.1|	DUF1295-domain-containing protein [Fomitiporia mediterranea MF3/22]
GME10432	NA	NA	NA	NA	NA	NA	NA	NA	NA	NA	NA	NA	NA	NA	SPAC31G5.18c	KOG2827	Uncharacterized conserved protein	S	Function unknown ;	gi|595768918|ref|XP_007263002.1|	hypothetical protein FOMMEDRAFT_76490 [Fomitiporia mediterranea MF3/22]
GME10433	NA	NA	NA	NA	NA	NA	NA	NA	NA	NA	NA	NA	NA	NA	NA	NA	NA	NA	NA	gi|595768922|ref|XP_007263004.1|	hypothetical protein FOMMEDRAFT_75599 [Fomitiporia mediterranea MF3/22]
GME10434	NA	NA	NA	NA	NA	NA	NA	4	{GO:0005737; cytoplasm; cellular_component} {GO:0006629; lipid metabolic process; biological_process} {GO:0016021; integral component of membrane; cellular_component} {GO:0016627; oxidoreductase activity, acting on the CH-CH group of donors; molecular_function}	fme:FOMMEDRAFT_102627	K10258	TER, TSC13, CER10	very-long-chain enoyl-CoA reductase	[PATH:ko01110] Level1--Metabolism | Level2--Global and overview maps | Level3--Biosynthesis of secondary metabolites;[PATH:ko01040] Level1--Metabolism | Level2--Lipid metabolism | Level3--Biosynthesis of unsaturated fatty acids;[PATH:ko01100] Level1--Metabolism | Level2--Global and overview maps | Level3--Metabolic pathways;[PATH:ko00062] Level1--Metabolism | Level2--Lipid metabolism | Level3--Fa…	SPBC646.07c	KOG1639	Steroid reductase required for elongation of the very long chain fatty acids	I	Lipid transport and metabolism ;	gi|595768924|ref|XP_007263005.1|	hypothetical protein FOMMEDRAFT_102627 [Fomitiporia mediterranea MF3/22]
GME10435	NA	NA	NA	NA	NA	NA	NA	NA	NA	NA	NA	NA	NA	NA	NA	NA	NA	NA	NA	gi|595768926|ref|XP_007263006.1|	alpha/beta-hydrolase [Fomitiporia mediterranea MF3/22]
GME10436	NA	NA	NA	NA	NA	NA	NA	NA	NA	NA	NA	NA	NA	NA	NA	NA	NA	NA	NA	gi|595768928|ref|XP_007263007.1|	hypothetical protein FOMMEDRAFT_165455 [Fomitiporia mediterranea MF3/22]
GME10437	NA	NA	NA	NA	NA	NA	NA	NA	NA	fme:FOMMEDRAFT_131589	K21848	ARV1	lipid intermediate transporter	--	NA	NA	NA	NA	NA	gi|646394720|gb|KDQ59093.1|	hypothetical protein JAAARDRAFT_127948 [Jaapia argillacea MUCL 33604]
GME10438	NA	NA	NA	NA	NA	NA	NA	NA	NA	ppl:POSPLDRAFT_104584	K11558	SPC25	kinetochore protein Spc25, fungi type	--	NA	NA	NA	NA	NA	gi|595768938|ref|XP_007263012.1|	hypothetical protein FOMMEDRAFT_165457 [Fomitiporia mediterranea MF3/22]
GME10439	Bacillus_subtilis_168_uid57675	Bacsub	0	COG2140	Oxalate decarboxylase/archaeal phosphoglucose isomerase, cupin superfamily	G	Carbohydrate transport and metabolism	2	{GO:0033609; oxalate metabolic process; biological_process} {GO:0045735; nutrient reservoir activity; molecular_function}	afv:AFLA_121160	K01569	oxdD	oxalate decarboxylase	[PATH:ko01100] Level1--Metabolism | Level2--Global and overview maps | Level3--Metabolic pathways;[PATH:ko00630] Level1--Metabolism | Level2--Carbohydrate metabolism | Level3--Glyoxylate and dicarboxylate metabolism	NA	NA	NA	NA	NA	gi|595768940|ref|XP_007263013.1|	oxalate decarboxylase [Fomitiporia mediterranea MF3/22]
GME1043	NA	NA	NA	NA	NA	NA	NA	NA	NA	NA	NA	NA	NA	NA	NA	NA	NA	NA	NA	NA	NA
GME10440	NA	NA	NA	NA	NA	NA	NA	NA	NA	NA	NA	NA	NA	NA	NA	NA	NA	NA	NA	NA	NA
GME10441	NA	NA	NA	NA	NA	NA	NA	1	{GO:0005515; protein binding; molecular_function}	NA	NA	NA	NA	NA	NA	NA	NA	NA	NA	gi|595768944|ref|XP_007263015.1|	cytoplasmic protein [Fomitiporia mediterranea MF3/22]
GME10442	NA	NA	NA	NA	NA	NA	NA	3	{GO:0004672; protein kinase activity; molecular_function} {GO:0005524; ATP binding; molecular_function} {GO:0006468; protein phosphorylation; biological_process}	fme:FOMMEDRAFT_105705	K05111	EPHB2, ERK, DRT	Eph receptor B2	[PATH:ko04360] Level1--Organismal Systems | Level2--Development | Level3--Axon guidance	NA	NA	NA	NA	NA	gi|761924184|gb|KIY45536.1|	inorganic phosphate transport PHO88 [Fistulina hepatica ATCC 64428]
GME10443	NA	NA	NA	NA	NA	NA	NA	NA	NA	NA	NA	NA	NA	NA	NA	NA	NA	NA	NA	NA	NA
GME10444	NA	NA	NA	NA	NA	NA	NA	3	{GO:0004672; protein kinase activity; molecular_function} {GO:0005524; ATP binding; molecular_function} {GO:0006468; protein phosphorylation; biological_process}	fme:FOMMEDRAFT_25369	K05104	EPHA3, HEK, TYRO4	Eph receptor A3	[PATH:ko04360] Level1--Organismal Systems | Level2--Development | Level3--Axon guidance	NA	NA	NA	NA	NA	gi|595783968|ref|XP_007270527.1|	kinase-like protein [Fomitiporia mediterranea MF3/22]
GME10445	NA	NA	NA	NA	NA	NA	NA	NA	NA	NA	NA	NA	NA	NA	NA	NA	NA	NA	NA	NA	NA
GME10446	NA	NA	NA	NA	NA	NA	NA	NA	NA	NA	NA	NA	NA	NA	NA	NA	NA	NA	NA	gi|595768948|ref|XP_007263017.1|	hypothetical protein FOMMEDRAFT_165461 [Fomitiporia mediterranea MF3/22]
GME10447	NA	NA	NA	NA	NA	NA	NA	7	{GO:0000981; RNA polymerase II transcription factor activity, sequence-specific DNA binding; molecular_function} {GO:0004846; urate oxidase activity; molecular_function} {GO:0005634; nucleus; cellular_component} {GO:0006144; purine nucleobase metabolic process; biological_process} {GO:0006355; regulation of transcription, DNA-templated; biological_process} {GO:0008270; zinc ion binding; molecular…	fme:FOMMEDRAFT_102646	K00365	uaZ	urate oxidase	[PATH:ko00232] Level1--Metabolism | Level2--Biosynthesis of other secondary metabolites | Level3--Caffeine metabolism;[PATH:ko00230] Level1--Metabolism | Level2--Nucleotide metabolism | Level3--Purine metabolism;[PATH:ko01120] Level1--Metabolism | Level2--Global and overview maps | Level3--Microbial metabolism in diverse environments;[PATH:ko01100] Level1--Metabolism | Level2--Global and overview…	SPCC1223.09	KOG1599	Uricase (urate oxidase)	Q	Secondary metabolites biosynthesis, transport and catabolism ;	gi|595768948|ref|XP_007263017.1|	hypothetical protein FOMMEDRAFT_165461 [Fomitiporia mediterranea MF3/22]
GME10448	NA	NA	NA	NA	NA	NA	NA	3	{GO:0000276; mitochondrial proton-transporting ATP synthase complex, coupling factor F(o); cellular_component} {GO:0015078; hydrogen ion transmembrane transporter activity; molecular_function} {GO:0015986; ATP synthesis coupled proton transport; biological_process}	fme:FOMMEDRAFT_117677	K02140	ATPeFG, ATP5L, ATP20	F-type H+-transporting ATPase subunit g	[PATH:ko01100] Level1--Metabolism | Level2--Global and overview maps | Level3--Metabolic pathways;[PATH:ko04714] Level1--Organismal Systems | Level2--Environmental adaptation | Level3--Thermogenesis;[PATH:ko00190] Level1--Metabolism | Level2--Energy metabolism | Level3--Oxidative phosphorylation	NA	NA	NA	NA	NA	gi|595768952|ref|XP_007263019.1|	hypothetical protein FOMMEDRAFT_117677 [Fomitiporia mediterranea MF3/22]
GME10449	NA	NA	NA	NA	NA	NA	NA	6	{GO:0003824; catalytic activity; molecular_function} {GO:0005506; iron ion binding; molecular_function} {GO:0006725; cellular aromatic compound metabolic process; biological_process} {GO:0008199; ferric iron binding; molecular_function} {GO:0016702; oxidoreductase activity, acting on single donors with incorporation of molecular oxygen, incorporation of two atoms of oxygen; molecular_function} {G…	NA	NA	NA	NA	NA	NA	NA	NA	NA	NA	gi|595768954|ref|XP_007263020.1|	aromatic compound dioxygenase [Fomitiporia mediterranea MF3/22]
GME1044	NA	NA	NA	NA	NA	NA	NA	NA	NA	NA	NA	NA	NA	NA	NA	NA	NA	NA	NA	NA	NA
GME10450	Candidatus_Koribacter_versatilis_Ellin345_uid58479	Korver	0	COG0626	Cystathionine beta-lyase/cystathionine gamma-synthase	E	Amino acid transport and metabolism	8	{GO:0003824; catalytic activity; molecular_function} {GO:0004121; cystathionine beta-lyase activity; molecular_function} {GO:0004496; mevalonate kinase activity; molecular_function} {GO:0005524; ATP binding; molecular_function} {GO:0005737; cytoplasm; cellular_component} {GO:0008299; isoprenoid biosynthetic process; biological_process} {GO:0030170; pyridoxal phosphate binding; molecular_function}…	mpr:MPER_10633	K01760	metC	cysteine-S-conjugate beta-lyase	[PATH:ko01110] Level1--Metabolism | Level2--Global and overview maps | Level3--Biosynthesis of secondary metabolites;[PATH:ko01100] Level1--Metabolism | Level2--Global and overview maps | Level3--Metabolic pathways;[PATH:ko01230] Level1--Metabolism | Level2--Global and overview maps | Level3--Biosynthesis of amino acids;[PATH:ko00450] Level1--Metabolism | Level2--Metabolism of other amino acids |…	At3g57050	KOG0053	Cystathionine beta-lyases/cystathionine gamma-synthases	E	Amino acid transport and metabolism ;	gi|595768956|ref|XP_007263021.1|	cystathionine beta-lyase [Fomitiporia mediterranea MF3/22]
GME10451	NA	NA	NA	NA	NA	NA	NA	3	{GO:0000287; magnesium ion binding; molecular_function} {GO:0010333; terpene synthase activity; molecular_function} {GO:0016829; lyase activity; molecular_function}	cci:CC1G_06441	K22058	COP4	cubebol/beta-copaene/beta-cubebene/(+)-sativene synthase	--	NA	NA	NA	NA	NA	gi|595768958|ref|XP_007263022.1|	terpenoid synthase [Fomitiporia mediterranea MF3/22]
GME10452	NA	NA	NA	NA	NA	NA	NA	NA	NA	adl:AURDEDRAFT_85412	K00902	E2.7.1.108	dolichol kinase	[PATH:ko01100] Level1--Metabolism | Level2--Global and overview maps | Level3--Metabolic pathways;[PATH:ko00510] Level1--Metabolism | Level2--Glycan biosynthesis and metabolism | Level3--N-Glycan biosynthesis	NA	NA	NA	NA	NA	gi|595768962|ref|XP_007263024.1|	hypothetical protein FOMMEDRAFT_117686 [Fomitiporia mediterranea MF3/22]
GME10453	Escherichia_coli_K_12_substr__MG1655_uid57779	Esccol	0	COG0692	Uracil DNA glycosylase	L	Replication, recombination and repair	4	{GO:0004844; uracil DNA N-glycosylase activity; molecular_function} {GO:0006281; DNA repair; biological_process} {GO:0006284; base-excision repair; biological_process} {GO:0016799; hydrolase activity, hydrolyzing N-glycosyl compounds; molecular_function}	fme:FOMMEDRAFT_77409	K03648	UNG, UDG	uracil-DNA glycosylase	[PATH:ko03410] Level1--Genetic Information Processing | Level2--Replication and repair | Level3--Base excision repair;[PATH:ko05340] Level1--Human Diseases | Level2--Immune diseases | Level3--Primary immunodeficiency	SPCC1183.06	KOG2994	Uracil DNA glycosylase	L	Replication, recombination and repair ;	gi|595768964|ref|XP_007263025.1|	uracil-DNA glycosylase [Fomitiporia mediterranea MF3/22]
GME10454	NA	NA	NA	NA	NA	NA	NA	NA	NA	NA	NA	NA	NA	NA	NA	NA	NA	NA	NA	gi|595768966|ref|XP_007263026.1|	hypothetical protein FOMMEDRAFT_144674 [Fomitiporia mediterranea MF3/22]
GME10455	NA	NA	NA	NA	NA	NA	NA	5	{GO:0000398; mRNA splicing, via spliceosome; biological_process} {GO:0003676; nucleic acid binding; molecular_function} {GO:0003723; RNA binding; molecular_function} {GO:0008270; zinc ion binding; molecular_function} {GO:0045131; pre-mRNA branch point binding; molecular_function}	sla:SERLADRAFT_449417	K13095	SF1	splicing factor 1	--	SPCC962.06c	KOG0119	Splicing factor 1/branch point binding protein (RRM superfamily)	A	RNA processing and modification ;	gi|691789090|emb|CDO74913.1|	hypothetical protein BN946_scf184988.g20 [Trametes cinnabarina]
GME10456	NA	NA	NA	NA	NA	NA	NA	NA	NA	NA	NA	NA	NA	NA	NA	NA	NA	NA	NA	NA	NA
GME10457	NA	NA	NA	NA	NA	NA	NA	1	{GO:0008168; methyltransferase activity; molecular_function}	fme:FOMMEDRAFT_144676	K15264	NSUN5, WBSCR20, RCM1	25S rRNA (cytosine2278-C5)-methyltransferase	--	SPAC2C4.06c	KOG2360	Proliferation-associated nucleolar protein (NOL1)	D	Cell cycle control, cell division, chromosome partitioning ;	gi|595768976|ref|XP_007263031.1|	S-adenosyl-L-methionine-dependent methyltransferase [Fomitiporia mediterranea MF3/22]
GME10458	NA	NA	NA	NA	NA	NA	NA	3	{GO:0006457; protein folding; biological_process} {GO:0031072; heat shock protein binding; molecular_function} {GO:0051082; unfolded protein binding; molecular_function}	fme:FOMMEDRAFT_17241	K09503	DNAJA2	DnaJ homolog subfamily A member 2	[PATH:ko04141] Level1--Genetic Information Processing | Level2--Folding, sorting and degradation | Level3--Protein processing in endoplasmic reticulum	Hs5031741	KOG0712	Molecular chaperone (DnaJ superfamily)	O	Posttranslational modification, protein turnover, chaperones ;	gi|595768978|ref|XP_007263032.1|	DnaJ-domain-containing protein [Fomitiporia mediterranea MF3/22]
GME10459	NA	NA	NA	NA	NA	NA	NA	4	{GO:0003677; DNA binding; molecular_function} {GO:0003899; DNA-directed RNA polymerase activity; molecular_function} {GO:0005634; nucleus; cellular_component} {GO:0006351; transcription, DNA-templated; biological_process}	fme:FOMMEDRAFT_138601	K03013	RPB5, POLR2E	DNA-directed RNA polymerases I, II, and III subunit RPABC1	[PATH:ko03020] Level1--Genetic Information Processing | Level2--Transcription | Level3--RNA polymerase;[PATH:ko04623] Level1--Organismal Systems | Level2--Immune system | Level3--Cytosolic DNA-sensing pathway;[PATH:ko05016] Level1--Human Diseases | Level2--Neurodegenerative diseases | Level3--Huntington disease	CE23831	KOG3218	RNA polymerase, 25-kDa subunit (common to polymerases I, II and III)	K	Transcription ;	gi|595768980|ref|XP_007263033.1|	RPB5 subunit of DNA-directed RNA polymerase [Fomitiporia mediterranea MF3/22]
GME1045	NA	NA	NA	NA	NA	NA	NA	3	{GO:0003677; DNA binding; molecular_function} {GO:0006313; transposition, DNA-mediated; biological_process} {GO:0015074; DNA integration; biological_process}	NA	NA	NA	NA	NA	NA	NA	NA	NA	NA	gi|727145796|emb|CEG71931.1|	hypothetical protein RMATCC62417_07575 [Rhizopus microsporus]
GME10460	NA	NA	NA	NA	NA	NA	NA	1	{GO:0005515; protein binding; molecular_function}	fme:FOMMEDRAFT_25963	K14962	WDR82, SWD2, CPS35	COMPASS component SWD2	[PATH:ko03015] Level1--Genetic Information Processing | Level2--Translation | Level3--mRNA surveillance pathway	Hs17434629	KOG1446	Histone H3 (Lys4) methyltransferase complex and RNA cleavage factor II complex, subunit SWD2	ABO	RNA processing and modification ; Chromatin structure and dynamics ; Posttranslational modification, protein turnover, chaperones ;	gi|595768982|ref|XP_007263034.1|	WD40 repeat-like protein [Fomitiporia mediterranea MF3/22]
GME10461	NA	NA	NA	NA	NA	NA	NA	NA	NA	fme:FOMMEDRAFT_138604	K11663	ZNHIT1, VPS71	zinc finger HIT domain-containing protein 1	--	7296927	KOG3362	Predicted BBOX Zn-finger protein	R	General function prediction only ;	gi|595768988|ref|XP_007263037.1|	hypothetical protein FOMMEDRAFT_138604 [Fomitiporia mediterranea MF3/22]
GME10462	NA	NA	NA	NA	NA	NA	NA	4	{GO:0005634; nucleus; cellular_component} {GO:0007531; mating type determination; biological_process} {GO:0008301; DNA binding, bending; molecular_function} {GO:0045895; positive regulation of mating-type specific transcription, DNA-templated; biological_process}	NA	NA	NA	NA	NA	NA	NA	NA	NA	NA	NA	NA
GME10463	NA	NA	NA	NA	NA	NA	NA	2	{GO:0003924; GTPase activity; molecular_function} {GO:0005525; GTP binding; molecular_function}	fme:FOMMEDRAFT_76360	K22140	MGM1	dynamin-like GTPase MGM1, mitochondrial	--	SPBC1718.06	KOG0446	Vacuolar sorting protein VPS1, dynamin, and related proteins	UR	Intracellular trafficking, secretion, and vesicular transport ; General function prediction only ;	gi|595768992|ref|XP_007263039.1|	hypothetical protein FOMMEDRAFT_76360 [Fomitiporia mediterranea MF3/22]
GME10464	NA	NA	NA	NA	NA	NA	NA	NA	NA	NA	NA	NA	NA	NA	NA	NA	NA	NA	NA	NA	NA
GME10465	Dehalogenimonas_lykanthroporepellens_BL_DC_9_uid48131	Dehlyk	0	COG2256	Replication-associated recombination protein RarA (DNA-dependent ATPase)	L	Replication, recombination and repair	3	{GO:0003677; DNA binding; molecular_function} {GO:0005524; ATP binding; molecular_function} {GO:0006260; DNA replication; biological_process}	fme:FOMMEDRAFT_102680	K07478	ycaJ	putative ATPase	--	Hs18426902	KOG2028	ATPase related to the helicase subunit of the Holliday junction resolvase	L	Replication, recombination and repair ;	gi|595768994|ref|XP_007263040.1|	P-loop containing nucleoside triphosphate hydrolase protein [Fomitiporia mediterranea MF3/22]
GME10466	NA	NA	NA	NA	NA	NA	NA	2	{GO:0008152; metabolic process; biological_process} {GO:0016491; oxidoreductase activity; molecular_function}	NA	NA	NA	NA	NA	NA	NA	NA	NA	NA	gi|595768998|ref|XP_007263042.1|	NAD-binding protein [Fomitiporia mediterranea MF3/22]
GME10467	NA	NA	NA	NA	NA	NA	NA	4	{GO:0004672; protein kinase activity; molecular_function} {GO:0005515; protein binding; molecular_function} {GO:0005524; ATP binding; molecular_function} {GO:0006468; protein phosphorylation; biological_process}	fme:FOMMEDRAFT_105705	K05111	EPHB2, ERK, DRT	Eph receptor B2	[PATH:ko04360] Level1--Organismal Systems | Level2--Development | Level3--Axon guidance	NA	NA	NA	NA	NA	gi|595783994|ref|XP_007270540.1|	kinase-like protein [Fomitiporia mediterranea MF3/22]
GME10468	NA	NA	NA	NA	NA	NA	NA	4	{GO:0003677; DNA binding; molecular_function} {GO:0004672; protein kinase activity; molecular_function} {GO:0005524; ATP binding; molecular_function} {GO:0006468; protein phosphorylation; biological_process}	NA	NA	NA	NA	NA	NA	NA	NA	NA	NA	gi|595768678|ref|XP_007262882.1|	hypothetical protein FOMMEDRAFT_138512 [Fomitiporia mediterranea MF3/22]
GME10469	NA	NA	NA	NA	NA	NA	NA	2	{GO:0008152; metabolic process; biological_process} {GO:0016491; oxidoreductase activity; molecular_function}	NA	NA	NA	NA	NA	NA	NA	NA	NA	NA	gi|595768998|ref|XP_007263042.1|	NAD-binding protein [Fomitiporia mediterranea MF3/22]
GME1046	NA	NA	NA	NA	NA	NA	NA	2	{GO:0004190; aspartic-type endopeptidase activity; molecular_function} {GO:0006508; proteolysis; biological_process}	NA	NA	NA	NA	NA	NA	NA	NA	NA	NA	NA	NA
GME10470	Thalassolituus_oleivorans_MIL_1_uid195604	Thaole	0	COG3255	Putative sterol carrier protein	I	Lipid transport and metabolism	NA	NA	NA	NA	NA	NA	NA	7292920	KOG4170	2-enoyl-CoA hydratase/3-hydroxyacyl-CoA dehydrogenase/Peroxisomal 3-ketoacyl-CoA-thiolase, sterol-binding domain and related enzymes	I	Lipid transport and metabolism ;	gi|595769000|ref|XP_007263043.1|	sterol-binding-like protein [Fomitiporia mediterranea MF3/22]
GME10471	NA	NA	NA	NA	NA	NA	NA	3	{GO:0001104; RNA polymerase II transcription cofactor activity; molecular_function} {GO:0006357; regulation of transcription from RNA polymerase II promoter; biological_process} {GO:0016592; mediator complex; cellular_component}	fme:FOMMEDRAFT_102692	K15139	MED22	mediator of RNA polymerase II transcription subunit 22	--	NA	NA	NA	NA	NA	gi|595769002|ref|XP_007263044.1|	hypothetical protein FOMMEDRAFT_102692 [Fomitiporia mediterranea MF3/22]
GME10472	Rahnella_Y9602_uid62715	Rahy96	0	COG1028	NAD(P)-dependent dehydrogenase, short-chain alcohol dehydrogenase family	IQR	Lipid transport and metabolism;Secondary metabolites biosynthesis, transport and catabolism;General function prediction only	2	{GO:0008152; metabolic process; biological_process} {GO:0016491; oxidoreductase activity; molecular_function}	NA	NA	NA	NA	NA	NA	NA	NA	NA	NA	gi|595769006|ref|XP_007263046.1|	NAD-binding protein [Fomitiporia mediterranea MF3/22]
GME10473	Zymomonas_mobilis_NCIMB_11163_uid41019	Zymmob	0	COG0278	Glutaredoxin-related protein	O	Posttranslational modification, protein turnover, chaperones	3	{GO:0009055; electron carrier activity; molecular_function} {GO:0015035; protein disulfide oxidoreductase activity; molecular_function} {GO:0045454; cell redox homeostasis; biological_process}	cal:CAALFM_C107630WA	K07390	grxD, GLRX5	monothiol glutaredoxin	--	SPBC26H8.06	KOG0911	Glutaredoxin-related protein	O	Posttranslational modification, protein turnover, chaperones ;	gi|595769012|ref|XP_007263049.1|	glutaredoxin [Fomitiporia mediterranea MF3/22]
GME10474	NA	NA	NA	NA	NA	NA	NA	8	{GO:0000723; telomere maintenance; biological_process} {GO:0003677; DNA binding; molecular_function} {GO:0003684; damaged DNA binding; molecular_function} {GO:0004003; ATP-dependent DNA helicase activity; molecular_function} {GO:0005634; nucleus; cellular_component} {GO:0006303; double-strand break repair via nonhomologous end joining; biological_process} {GO:0042162; telomeric DNA binding; molec…	fme:FOMMEDRAFT_102708	K10884	XRCC6, KU70, G22P1	ATP-dependent DNA helicase 2 subunit 1	[PATH:ko03450] Level1--Genetic Information Processing | Level2--Replication and repair | Level3--Non-homologous end-joining	NA	NA	NA	NA	NA	gi|595769014|ref|XP_007263050.1|	ku70-like protein [Fomitiporia mediterranea MF3/22]
GME10475	NA	NA	NA	NA	NA	NA	NA	1	{GO:0019211; phosphatase activator activity; molecular_function}	fme:FOMMEDRAFT_165488	K17605	PPP2R4, PTPA	serine/threonine-protein phosphatase 2A activator	[PATH:ko04931] Level1--Human Diseases | Level2--Endocrine and metabolic diseases | Level3--Insulin resistance	CE27321	KOG2867	Phosphotyrosyl phosphatase activator	DT	Cell cycle control, cell division, chromosome partitioning ; Signal transduction mechanisms ;	gi|595769016|ref|XP_007263051.1|	Phosphotyrosyl phosphatase activator [Fomitiporia mediterranea MF3/22]
GME10476	NA	NA	NA	NA	NA	NA	NA	1	{GO:0003824; catalytic activity; molecular_function}	fme:FOMMEDRAFT_77120	K01581	E4.1.1.17, ODC1, speC, speF	ornithine decarboxylase	[PATH:ko01110] Level1--Metabolism | Level2--Global and overview maps | Level3--Biosynthesis of secondary metabolites;[PATH:ko00330] Level1--Metabolism | Level2--Amino acid metabolism | Level3--Arginine and proline metabolism;[PATH:ko01100] Level1--Metabolism | Level2--Global and overview maps | Level3--Metabolic pathways;[PATH:ko00480] Level1--Metabolism | Level2--Metabolism of other amino acids …	SPAC144.04c	KOG0622	Ornithine decarboxylase	E	Amino acid transport and metabolism ;	gi|595769018|ref|XP_007263052.1|	ornithine decarboxylase [Fomitiporia mediterranea MF3/22]
GME10477	NA	NA	NA	NA	NA	NA	NA	1	{GO:0003677; DNA binding; molecular_function}	NA	NA	NA	NA	NA	NA	NA	NA	NA	NA	gi|751726533|gb|KIM74889.1|	hypothetical protein PILCRDRAFT_827818 [Piloderma croceum F 1598]
GME10478	NA	NA	NA	NA	NA	NA	NA	4	{GO:0005215; transporter activity; molecular_function} {GO:0006814; sodium ion transport; biological_process} {GO:0016020; membrane; cellular_component} {GO:0055085; transmembrane transport; biological_process}	fme:FOMMEDRAFT_117750	K14430	PHO87_91	phosphate transporter	--	NA	NA	NA	NA	NA	gi|595769024|ref|XP_007263055.1|	SPX-domain-containing protein [Fomitiporia mediterranea MF3/22]
GME10479	NA	NA	NA	NA	NA	NA	NA	NA	NA	NA	NA	NA	NA	NA	NA	NA	NA	NA	NA	gi|595769026|ref|XP_007263056.1|	hypothetical protein FOMMEDRAFT_17264 [Fomitiporia mediterranea MF3/22]
GME1047	NA	NA	NA	NA	NA	NA	NA	NA	NA	NA	NA	NA	NA	NA	NA	NA	NA	NA	NA	gi|598039493|ref|XP_007349119.1|	DNA/RNA polymerase [Auricularia subglabra TFB-10046 SS5]
GME10480	NA	NA	NA	NA	NA	NA	NA	10	{GO:0000172; ribonuclease MRP complex; cellular_component} {GO:0001682; tRNA 5'-leader removal; biological_process} {GO:0003723; RNA binding; molecular_function} {GO:0004526; ribonuclease P activity; molecular_function} {GO:0004540; ribonuclease activity; molecular_function} {GO:0005655; nucleolar ribonuclease P complex; cellular_component} {GO:0006364; rRNA processing; biological_process} {GO:00…	fme:FOMMEDRAFT_165493	K03538	POP4, RPP29	ribonuclease P protein subunit POP4	[PATH:ko03013] Level1--Genetic Information Processing | Level2--Translation | Level3--RNA transport;[PATH:ko03008] Level1--Genetic Information Processing | Level2--Translation | Level3--Ribosome biogenesis in eukaryotes	NA	NA	NA	NA	NA	gi|595769028|ref|XP_007263057.1|	RNase P/MRP, p29 subunit [Fomitiporia mediterranea MF3/22]
GME10481	NA	NA	NA	NA	NA	NA	NA	NA	NA	NA	NA	NA	NA	NA	NA	NA	NA	NA	NA	NA	NA
GME10482	NA	NA	NA	NA	NA	NA	NA	NA	NA	NA	NA	NA	NA	NA	NA	NA	NA	NA	NA	NA	NA
GME10483	NA	NA	NA	NA	NA	NA	NA	NA	NA	NA	NA	NA	NA	NA	NA	NA	NA	NA	NA	gi|595765440|ref|XP_007261263.1|	hypothetical protein FOMMEDRAFT_24719 [Fomitiporia mediterranea MF3/22]
GME10484	NA	NA	NA	NA	NA	NA	NA	NA	NA	NA	NA	NA	NA	NA	NA	NA	NA	NA	NA	gi|595769058|ref|XP_007263072.1|	Zn-dependent exopeptidase [Fomitiporia mediterranea MF3/22]
GME10485	NA	NA	NA	NA	NA	NA	NA	3	{GO:0000287; magnesium ion binding; molecular_function} {GO:0006400; tRNA modification; biological_process} {GO:0008193; tRNA guanylyltransferase activity; molecular_function}	fme:FOMMEDRAFT_102750	K10761	THG1	tRNA(His) guanylyltransferase	--	Hs8923514	KOG2721	Uncharacterized conserved protein	S	Function unknown ;	gi|595769062|ref|XP_007263074.1|	tRNAHis guanylyltransferase [Fomitiporia mediterranea MF3/22]
GME10486	NA	NA	NA	NA	NA	NA	NA	NA	NA	NA	NA	NA	NA	NA	NA	NA	NA	NA	NA	NA	NA
GME10487	NA	NA	NA	NA	NA	NA	NA	NA	NA	fme:FOMMEDRAFT_17283	K20366	ERGIC2, ERV41	endoplasmic reticulum-Golgi intermediate compartment protein 2	--	NA	NA	NA	NA	NA	gi|595769064|ref|XP_007263075.1|	DUF1692-domain-containing protein [Fomitiporia mediterranea MF3/22]
GME10488	NA	NA	NA	NA	NA	NA	NA	1	{GO:0005737; cytoplasm; cellular_component}	gtr:GLOTRDRAFT_77773	K06287	maf	septum formation protein	--	Hs20554409_1	KOG1509	Predicted nucleic acid-binding protein ASMTL	D	Cell cycle control, cell division, chromosome partitioning ;	gi|595769066|ref|XP_007263076.1|	Maf-like protein [Fomitiporia mediterranea MF3/22]
GME10489	Herpetosiphon_aurantiacus_DSM_785_uid58599	Heraur	0	COG1335	Nicotinamidase-related amidase	HR	Coenzyme transport and metabolism;General function prediction only	2	{GO:0003824; catalytic activity; molecular_function} {GO:0008152; metabolic process; biological_process}	NA	NA	NA	NA	NA	NA	NA	NA	NA	NA	gi|595769068|ref|XP_007263077.1|	Isochorismatase hydrolase [Fomitiporia mediterranea MF3/22]
GME1048	NA	NA	NA	NA	NA	NA	NA	2	{GO:0003676; nucleic acid binding; molecular_function} {GO:0015074; DNA integration; biological_process}	NA	NA	NA	NA	NA	NA	NA	NA	NA	NA	gi|695561408|ref|XP_009548449.1|	hypothetical protein HETIRDRAFT_321962 [Heterobasidion irregulare TC 32-1]
GME10490	NA	NA	NA	NA	NA	NA	NA	3	{GO:0000077; DNA damage checkpoint; biological_process} {GO:0006281; DNA repair; biological_process} {GO:0030896; checkpoint clamp complex; cellular_component}	fme:FOMMEDRAFT_131640	K10903	HUS1	HUS1 checkpoint protein	[PATH:ko04218] Level1--Cellular Processes | Level2--Cell growth and death | Level3--Cellular senescence	NA	NA	NA	NA	NA	gi|595769070|ref|XP_007263078.1|	cell cycle checkpoint [Fomitiporia mediterranea MF3/22]
GME10491	NA	NA	NA	NA	NA	NA	NA	4	{GO:0006511; ubiquitin-dependent protein catabolic process; biological_process} {GO:0008270; zinc ion binding; molecular_function} {GO:0016579; protein deubiquitination; biological_process} {GO:0036459; ubiquitinyl hydrolase activity; molecular_function}	fme:FOMMEDRAFT_77412	K11366	USP22_27_51, UBP8	ubiquitin carboxyl-terminal hydrolase 22/27/51	--	NA	NA	NA	NA	NA	gi|595769072|ref|XP_007263079.1|	cysteine proteinase [Fomitiporia mediterranea MF3/22]
GME10492	NA	NA	NA	NA	NA	NA	NA	3	{GO:0006511; ubiquitin-dependent protein catabolic process; biological_process} {GO:0016579; protein deubiquitination; biological_process} {GO:0036459; ubiquitinyl hydrolase activity; molecular_function}	mpr:MPER_05734	K11366	USP22_27_51, UBP8	ubiquitin carboxyl-terminal hydrolase 22/27/51	--	NA	NA	NA	NA	NA	gi|749821204|gb|KIJ04429.1|	hypothetical protein PAXINDRAFT_22284 [Paxillus involutus ATCC 200175]
GME10493	Desulfosporosinus_orientis_DSM_765_uid82939	Desori	0	COG0329	Dihydrodipicolinate synthase/N-acetylneuraminate lyase	EM	Amino acid transport and metabolism;Cell wall/membrane/envelope biogenesis	3	{GO:0003824; catalytic activity; molecular_function} {GO:0008152; metabolic process; biological_process} {GO:0016829; lyase activity; molecular_function}	fme:FOMMEDRAFT_131642	K18123	HOGA1	4-hydroxy-2-oxoglutarate aldolase	[PATH:ko00330] Level1--Metabolism | Level2--Amino acid metabolism | Level3--Arginine and proline metabolism;[PATH:ko01100] Level1--Metabolism | Level2--Global and overview maps | Level3--Metabolic pathways;[PATH:ko00630] Level1--Metabolism | Level2--Carbohydrate metabolism | Level3--Glyoxylate and dicarboxylate metabolism	NA	NA	NA	NA	NA	gi|595769074|ref|XP_007263080.1|	dihydrodipicolinate synthetase [Fomitiporia mediterranea MF3/22]
GME10494	NA	NA	NA	NA	NA	NA	NA	NA	NA	NA	NA	NA	NA	NA	NA	NA	NA	NA	NA	NA	NA
GME10495	NA	NA	NA	NA	NA	NA	NA	5	{GO:0003824; catalytic activity; molecular_function} {GO:0005789; endoplasmic reticulum membrane; cellular_component} {GO:0006506; GPI anchor biosynthetic process; biological_process} {GO:0008152; metabolic process; biological_process} {GO:0016740; transferase activity; molecular_function}	fme:FOMMEDRAFT_102784	K05285	PIGN	phosphatidylinositol glycan, class N	[PATH:ko01100] Level1--Metabolism | Level2--Global and overview maps | Level3--Metabolic pathways;[PATH:ko00563] Level1--Metabolism | Level2--Glycan biosynthesis and metabolism | Level3--Glycosylphosphatidylinositol (GPI)-anchor biosynthesis	NA	NA	NA	NA	NA	gi|595769088|ref|XP_007263087.1|	PigN-domain-containing protein [Fomitiporia mediterranea MF3/22]
GME10496	NA	NA	NA	NA	NA	NA	NA	1	{GO:0005515; protein binding; molecular_function}	NA	NA	NA	NA	NA	NA	NA	NA	NA	NA	NA	NA
GME10497	NA	NA	NA	NA	NA	NA	NA	NA	NA	NA	NA	NA	NA	NA	NA	NA	NA	NA	NA	gi|595769090|ref|XP_007263088.1|	DUF1630-domain-containing protein [Fomitiporia mediterranea MF3/22]
GME10498	NA	NA	NA	NA	NA	NA	NA	2	{GO:0005956; protein kinase CK2 complex; cellular_component} {GO:0019887; protein kinase regulator activity; molecular_function}	fme:FOMMEDRAFT_102788	K03115	CSNK2B	casein kinase II subunit beta	[PATH:ko04310] Level1--Environmental Information Processing | Level2--Signal transduction | Level3--Wnt signaling pathway;[PATH:ko04139] Level1--Cellular Processes | Level2--Transport and catabolism | Level3--Mitophagy - yeast;[PATH:ko04137] Level1--Cellular Processes | Level2--Transport and catabolism | Level3--Mitophagy - animal;[PATH:ko04712] Level1--Organismal Systems | Level2--Environmental …	SPAC1851.03	KOG3092	Casein kinase II, beta subunit	TDK	Signal transduction mechanisms ; Cell cycle control, cell division, chromosome partitioning ; Transcription ;	gi|595769092|ref|XP_007263089.1|	hypothetical protein FOMMEDRAFT_102788 [Fomitiporia mediterranea MF3/22]
GME10499	NA	NA	NA	NA	NA	NA	NA	2	{GO:0016491; oxidoreductase activity; molecular_function} {GO:0055114; oxidation-reduction process; biological_process}	NA	NA	NA	NA	NA	NA	NA	NA	NA	NA	gi|595769266|ref|XP_007263176.1|	Clavaminate synthase-like protein [Fomitiporia mediterranea MF3/22]
GME1049	NA	NA	NA	NA	NA	NA	NA	NA	NA	NA	NA	NA	NA	NA	NA	NA	NA	NA	NA	NA	NA
GME104	NA	NA	NA	NA	NA	NA	NA	NA	NA	NA	NA	NA	NA	NA	NA	NA	NA	NA	NA	gi|595773372|ref|XP_007265229.1|	hypothetical protein FOMMEDRAFT_82181 [Fomitiporia mediterranea MF3/22]
GME10500	NA	NA	NA	NA	NA	NA	NA	1	{GO:0005515; protein binding; molecular_function}	NA	NA	NA	NA	NA	NA	NA	NA	NA	NA	gi|595769100|ref|XP_007263093.1|	hypothetical protein FOMMEDRAFT_152145 [Fomitiporia mediterranea MF3/22]
GME10501	NA	NA	NA	NA	NA	NA	NA	NA	NA	NA	NA	NA	NA	NA	NA	NA	NA	NA	NA	gi|595769100|ref|XP_007263093.1|	hypothetical protein FOMMEDRAFT_152145 [Fomitiporia mediterranea MF3/22]
GME10502	NA	NA	NA	NA	NA	NA	NA	2	{GO:0016491; oxidoreductase activity; molecular_function} {GO:0055114; oxidation-reduction process; biological_process}	NA	NA	NA	NA	NA	NA	NA	NA	NA	NA	gi|595769094|ref|XP_007263090.1|	Clavaminate synthase-like protein [Fomitiporia mediterranea MF3/22]
GME10503	NA	NA	NA	NA	NA	NA	NA	2	{GO:0016491; oxidoreductase activity; molecular_function} {GO:0055114; oxidation-reduction process; biological_process}	NA	NA	NA	NA	NA	NA	NA	NA	NA	NA	gi|595769266|ref|XP_007263176.1|	Clavaminate synthase-like protein [Fomitiporia mediterranea MF3/22]
GME10504	NA	NA	NA	NA	NA	NA	NA	2	{GO:0004540; ribonuclease activity; molecular_function} {GO:0008033; tRNA processing; biological_process}	hir:HETIRDRAFT_458444	K03537	POP5	ribonuclease P/MRP protein subunit POP5	[PATH:ko03013] Level1--Genetic Information Processing | Level2--Translation | Level3--RNA transport;[PATH:ko03008] Level1--Genetic Information Processing | Level2--Translation | Level3--Ribosome biogenesis in eukaryotes	SPCC830.09c	KOG4639	RNase P/RNase MRP subunit POP5	J	Translation, ribosomal structure and biogenesis ;	gi|827762783|gb|KLO17385.1|	hypothetical protein SCHPADRAFT_900658 [Schizopora paradoxa]
GME10505	Chitinophaga_pinensis_DSM_2588_uid59113	Chipin	0	COG0156	7-keto-8-aminopelargonate synthetase or related enzyme	H	Coenzyme transport and metabolism	5	{GO:0003824; catalytic activity; molecular_function} {GO:0008152; metabolic process; biological_process} {GO:0009058; biosynthetic process; biological_process} {GO:0016740; transferase activity; molecular_function} {GO:0030170; pyridoxal phosphate binding; molecular_function}	fme:FOMMEDRAFT_165585	K00652	bioF	8-amino-7-oxononanoate synthase	[PATH:ko00780] Level1--Metabolism | Level2--Metabolism of cofactors and vitamins | Level3--Biotin metabolism;[PATH:ko01100] Level1--Metabolism | Level2--Global and overview maps | Level3--Metabolic pathways	NA	NA	NA	NA	NA	gi|595769280|ref|XP_007263183.1|	PLP-dependent transferase [Fomitiporia mediterranea MF3/22]
GME10506	NA	NA	NA	NA	NA	NA	NA	NA	NA	NA	NA	NA	NA	NA	YGL084c	KOG3860	Acyltransferase required for palmitoylation of Hedgehog (Hh) family of secreted signaling proteins	T	Signal transduction mechanisms ;	gi|595769272|ref|XP_007263179.1|	MBOAT-domain-containing protein [Fomitiporia mediterranea MF3/22]
GME10507	NA	NA	NA	NA	NA	NA	NA	2	{GO:0000166; nucleotide binding; molecular_function} {GO:0003676; nucleic acid binding; molecular_function}	NA	NA	NA	NA	NA	NA	NA	NA	NA	NA	gi|595769270|ref|XP_007263178.1|	hypothetical protein FOMMEDRAFT_131707 [Fomitiporia mediterranea MF3/22]
GME10508	NA	NA	NA	NA	NA	NA	NA	NA	NA	NA	NA	NA	NA	NA	NA	NA	NA	NA	NA	NA	NA
GME10509	NA	NA	NA	NA	NA	NA	NA	3	{GO:0005515; protein binding; molecular_function} {GO:0006886; intracellular protein transport; biological_process} {GO:0016192; vesicle-mediated transport; biological_process}	fme:FOMMEDRAFT_117970	K20183	VPS39, VAM6	Vam6/Vps39-like protein vacuolar protein sorting-associated protein 39	[PATH:ko04138] Level1--Cellular Processes | Level2--Transport and catabolism | Level3--Autophagy - yeast	NA	NA	NA	NA	NA	gi|595769268|ref|XP_007263177.1|	hypothetical protein FOMMEDRAFT_117970 [Fomitiporia mediterranea MF3/22]
GME1050	NA	NA	NA	NA	NA	NA	NA	NA	NA	NA	NA	NA	NA	NA	NA	NA	NA	NA	NA	NA	NA
GME10510	NA	NA	NA	NA	NA	NA	NA	2	{GO:0016491; oxidoreductase activity; molecular_function} {GO:0055114; oxidation-reduction process; biological_process}	NA	NA	NA	NA	NA	NA	NA	NA	NA	NA	gi|595769094|ref|XP_007263090.1|	Clavaminate synthase-like protein [Fomitiporia mediterranea MF3/22]
GME10511	NA	NA	NA	NA	NA	NA	NA	2	{GO:0016491; oxidoreductase activity; molecular_function} {GO:0055114; oxidation-reduction process; biological_process}	NA	NA	NA	NA	NA	NA	NA	NA	NA	NA	gi|595769094|ref|XP_007263090.1|	Clavaminate synthase-like protein [Fomitiporia mediterranea MF3/22]
GME10512	NA	NA	NA	NA	NA	NA	NA	2	{GO:0016491; oxidoreductase activity; molecular_function} {GO:0055114; oxidation-reduction process; biological_process}	NA	NA	NA	NA	NA	NA	NA	NA	NA	NA	gi|595769094|ref|XP_007263090.1|	Clavaminate synthase-like protein [Fomitiporia mediterranea MF3/22]
GME10513	NA	NA	NA	NA	NA	NA	NA	NA	NA	NA	NA	NA	NA	NA	NA	NA	NA	NA	NA	gi|595782176|ref|XP_007269631.1|	alpha/beta-hydrolase [Fomitiporia mediterranea MF3/22]
GME10514	NA	NA	NA	NA	NA	NA	NA	NA	NA	fme:FOMMEDRAFT_144577	K15193	SPTY2D1, SPT2	protein SPT2	--	NA	NA	NA	NA	NA	gi|595768638|ref|XP_007262862.1|	SPT2-domain-containing protein [Fomitiporia mediterranea MF3/22]
GME10515	NA	NA	NA	NA	NA	NA	NA	NA	NA	NA	NA	NA	NA	NA	NA	NA	NA	NA	NA	gi|595768644|ref|XP_007262865.1|	hypothetical protein FOMMEDRAFT_17107 [Fomitiporia mediterranea MF3/22]
GME10516	NA	NA	NA	NA	NA	NA	NA	NA	NA	NA	NA	NA	NA	NA	NA	NA	NA	NA	NA	NA	NA
GME10517	NA	NA	NA	NA	NA	NA	NA	NA	NA	NA	NA	NA	NA	NA	NA	NA	NA	NA	NA	gi|827758117|gb|KLO12785.1|	hypothetical protein SCHPADRAFT_940958 [Schizopora paradoxa]
GME10518	NA	NA	NA	NA	NA	NA	NA	NA	NA	NA	NA	NA	NA	NA	NA	NA	NA	NA	NA	NA	NA
GME10519	NA	NA	NA	NA	NA	NA	NA	NA	NA	cci:CC1G_06388	K00949	thiN, TPK1, THI80	thiamine pyrophosphokinase	[PATH:ko00730] Level1--Metabolism | Level2--Metabolism of cofactors and vitamins | Level3--Thiamine metabolism;[PATH:ko01100] Level1--Metabolism | Level2--Global and overview maps | Level3--Metabolic pathways	NA	NA	NA	NA	NA	gi|595768642|ref|XP_007262864.1|	hypothetical protein FOMMEDRAFT_102453 [Fomitiporia mediterranea MF3/22]
GME1051	NA	NA	NA	NA	NA	NA	NA	2	{GO:0016021; integral component of membrane; cellular_component} {GO:0022900; electron transport chain; biological_process}	NA	NA	NA	NA	NA	NA	NA	NA	NA	NA	NA	NA
GME10520	NA	NA	NA	NA	NA	NA	NA	NA	NA	NA	NA	NA	NA	NA	NA	NA	NA	NA	NA	gi|595768640|ref|XP_007262863.1|	hypothetical protein FOMMEDRAFT_17105 [Fomitiporia mediterranea MF3/22]
GME10521	NA	NA	NA	NA	NA	NA	NA	NA	NA	NA	NA	NA	NA	NA	NA	NA	NA	NA	NA	NA	NA
GME10522	NA	NA	NA	NA	NA	NA	NA	NA	NA	NA	NA	NA	NA	NA	NA	NA	NA	NA	NA	gi|827758117|gb|KLO12785.1|	hypothetical protein SCHPADRAFT_940958 [Schizopora paradoxa]
GME10523	NA	NA	NA	NA	NA	NA	NA	NA	NA	NA	NA	NA	NA	NA	NA	NA	NA	NA	NA	NA	NA
GME10524	NA	NA	NA	NA	NA	NA	NA	NA	NA	NA	NA	NA	NA	NA	NA	NA	NA	NA	NA	gi|595782144|ref|XP_007269615.1|	hypothetical protein FOMMEDRAFT_159802 [Fomitiporia mediterranea MF3/22]
GME10525	Pseudonocardia_dioxanivorans_CB1190_uid65087	Psedio	1	COG2272	Carboxylesterase type B	I	Lipid transport and metabolism	NA	NA	NA	NA	NA	NA	NA	NA	NA	NA	NA	NA	gi|595782176|ref|XP_007269631.1|	alpha/beta-hydrolase [Fomitiporia mediterranea MF3/22]
GME10526	NA	NA	NA	NA	NA	NA	NA	5	{GO:0016491; oxidoreductase activity; molecular_function} {GO:0030151; molybdenum ion binding; molecular_function} {GO:0042128; nitrate assimilation; biological_process} {GO:0043546; molybdopterin cofactor binding; molecular_function} {GO:0055114; oxidation-reduction process; biological_process}	fme:FOMMEDRAFT_151713	K00387	SUOX	sulfite oxidase	[PATH:ko01120] Level1--Metabolism | Level2--Global and overview maps | Level3--Microbial metabolism in diverse environments;[PATH:ko01100] Level1--Metabolism | Level2--Global and overview maps | Level3--Metabolic pathways;[PATH:ko00920] Level1--Metabolism | Level2--Energy metabolism | Level3--Sulfur metabolism	NA	NA	NA	NA	NA	gi|595768332|ref|XP_007262709.1|	molybdopterin binding oxidoreductase [Fomitiporia mediterranea MF3/22]
GME10527	Ehrlichia_chaffeensis_Arkansas_uid57933	Ehrcha	1	COG2214	Curved DNA-binding protein CbpA, contains a DnaJ-like domain	K	Transcription	NA	NA	fme:FOMMEDRAFT_131393	K09539	DNAJC19	DnaJ homolog subfamily C member 19	--	SPAC824.06	KOG0723	Molecular chaperone (DnaJ superfamily)	O	Posttranslational modification, protein turnover, chaperones ;	gi|595768342|ref|XP_007262714.1|	hypothetical protein FOMMEDRAFT_131393 [Fomitiporia mediterranea MF3/22]
GME10528	NA	NA	NA	NA	NA	NA	NA	1	{GO:0016746; transferase activity, transferring acyl groups; molecular_function}	fme:FOMMEDRAFT_75613	K00624	E2.3.1.7	carnitine O-acetyltransferase	[PATH:ko04146] Level1--Cellular Processes | Level2--Transport and catabolism | Level3--Peroxisome	NA	NA	NA	NA	NA	gi|595768340|ref|XP_007262713.1|	carnitine acetyltransferase [Fomitiporia mediterranea MF3/22]
GME10529	NA	NA	NA	NA	NA	NA	NA	NA	NA	tvs:TRAVEDRAFT_150065	K14326	UPF1, RENT1	regulator of nonsense transcripts 1	[PATH:ko03013] Level1--Genetic Information Processing | Level2--Translation | Level3--RNA transport;[PATH:ko03015] Level1--Genetic Information Processing | Level2--Translation | Level3--mRNA surveillance pathway	NA	NA	NA	NA	NA	gi|751718506|gb|KIM67501.1|	hypothetical protein SCLCIDRAFT_1210169 [Scleroderma citrinum Foug A]
GME1052	NA	NA	NA	NA	NA	NA	NA	NA	NA	NA	NA	NA	NA	NA	NA	NA	NA	NA	NA	NA	NA
GME10530	NA	NA	NA	NA	NA	NA	NA	NA	NA	fme:FOMMEDRAFT_151716	K15902	PCC1, LAGE3	EKC/KEOPS complex subunit PCC1/LAGE3	--	NA	NA	NA	NA	NA	gi|595768338|ref|XP_007262712.1|	Pcc1-domain-containing protein [Fomitiporia mediterranea MF3/22]
GME10531	NA	NA	NA	NA	NA	NA	NA	2	{GO:0008152; metabolic process; biological_process} {GO:0008168; methyltransferase activity; molecular_function}	NA	NA	NA	NA	NA	SPAC23H4.09	KOG2776	Metallopeptidase	R	General function prediction only ;	gi|595768334|ref|XP_007262710.1|	S-adenosyl-L-methionine-dependent methyltransferase [Fomitiporia mediterranea MF3/22]
GME10532	NA	NA	NA	NA	NA	NA	NA	3	{GO:0003954; NADH dehydrogenase activity; molecular_function} {GO:0005739; mitochondrion; cellular_component} {GO:0008137; NADH dehydrogenase (ubiquinone) activity; molecular_function}	fme:FOMMEDRAFT_117264	K03964	NDUFB8	NADH dehydrogenase (ubiquinone) 1 beta subcomplex subunit 8	[PATH:ko04723] Level1--Organismal Systems | Level2--Nervous system | Level3--Retrograde endocannabinoid signaling;[PATH:ko01100] Level1--Metabolism | Level2--Global and overview maps | Level3--Metabolic pathways;[PATH:ko04714] Level1--Organismal Systems | Level2--Environmental adaptation | Level3--Thermogenesis;[PATH:ko00190] Level1--Metabolism | Level2--Energy metabolism | Level3--Oxidative phos…	NA	NA	NA	NA	NA	gi|595768344|ref|XP_007262715.1|	hypothetical protein FOMMEDRAFT_117264 [Fomitiporia mediterranea MF3/22]
GME10533	NA	NA	NA	NA	NA	NA	NA	5	{GO:0003677; DNA binding; molecular_function} {GO:0003824; catalytic activity; molecular_function} {GO:0004518; nuclease activity; molecular_function} {GO:0006281; DNA repair; biological_process} {GO:0016788; hydrolase activity, acting on ester bonds; molecular_function}	fme:FOMMEDRAFT_138414	K10846	ERCC5, XPG, RAD2	DNA excision repair protein ERCC-5	[PATH:ko03420] Level1--Genetic Information Processing | Level2--Replication and repair | Level3--Nucleotide excision repair	NA	NA	NA	NA	NA	gi|595768346|ref|XP_007262716.1|	PIN domain-like protein, partial [Fomitiporia mediterranea MF3/22]
GME10534	NA	NA	NA	NA	NA	NA	NA	NA	NA	pco:PHACADRAFT_193408	K10990	RMI1, BRAP75	RecQ-mediated genome instability protein 1	[PATH:ko03460] Level1--Genetic Information Processing | Level2--Replication and repair | Level3--Fanconi anemia pathway	NA	NA	NA	NA	NA	gi|599362626|ref|XP_007393604.1|	hypothetical protein PHACADRAFT_193408 [Phanerochaete carnosa HHB-10118-sp]
GME10535	NA	NA	NA	NA	NA	NA	NA	NA	NA	fme:FOMMEDRAFT_138415	K09528	DNAJC8	DnaJ homolog subfamily C member 8	--	SPBC1734.05c	KOG1150	Predicted molecular chaperone (DnaJ superfamily)	O	Posttranslational modification, protein turnover, chaperones ;	gi|595768352|ref|XP_007262719.1|	DnaJ-domain-containing protein [Fomitiporia mediterranea MF3/22]
GME10536	Rhodospirillum_centenum_SW_uid58805	Rhocen	0	COG3175	Cytochrome c oxidase assembly protein Cox11	CO	Energy production and conversion;Posttranslational modification, protein turnover, chaperones	1	{GO:0005507; copper ion binding; molecular_function}	dsq:DICSQDRAFT_80814	K02258	COX11, ctaG	cytochrome c oxidase assembly protein subunit 11	[PATH:ko01100] Level1--Metabolism | Level2--Global and overview maps | Level3--Metabolic pathways;[PATH:ko04714] Level1--Organismal Systems | Level2--Environmental adaptation | Level3--Thermogenesis;[PATH:ko00190] Level1--Metabolism | Level2--Energy metabolism | Level3--Oxidative phosphorylation	YPL132w	KOG2540	Cytochrome oxidase assembly factor COX11	O	Posttranslational modification, protein turnover, chaperones ;	gi|597978471|ref|XP_007362750.1|	hypothetical protein DICSQDRAFT_80814 [Dichomitus squalens LYAD-421 SS1]
GME10537	NA	NA	NA	NA	NA	NA	NA	NA	NA	fme:FOMMEDRAFT_144582	K12609	CAF120	CCR4-NOT transcriptional complex subunit CAF120	[PATH:ko03018] Level1--Genetic Information Processing | Level2--Folding, sorting and degradation | Level3--RNA degradation	NA	NA	NA	NA	NA	gi|595768660|ref|XP_007262873.1|	hypothetical protein FOMMEDRAFT_144582 [Fomitiporia mediterranea MF3/22]
GME10538	NA	NA	NA	NA	NA	NA	NA	1	{GO:0008168; methyltransferase activity; molecular_function}	scm:SCHCODRAFT_55692	K22856	EEF1AKMT2, EFM4, METTL10	EEF1A lysine methyltransferase 2	--	NA	NA	NA	NA	NA	gi|302684705|ref|XP_003032033.1|	hypothetical protein SCHCODRAFT_55692 [Schizophyllum commune H4-8]
GME10539	NA	NA	NA	NA	NA	NA	NA	NA	NA	NA	NA	NA	NA	NA	NA	NA	NA	NA	NA	NA	NA
GME1053	NA	NA	NA	NA	NA	NA	NA	2	{GO:0003676; nucleic acid binding; molecular_function} {GO:0015074; DNA integration; biological_process}	NA	NA	NA	NA	NA	NA	NA	NA	NA	NA	gi|58268442|ref|XP_571377.1|	retrotransposon nucleocapsid protein [Cryptococcus neoformans var. neoformans JEC21]
GME10540	NA	NA	NA	NA	NA	NA	NA	3	{GO:0003723; RNA binding; molecular_function} {GO:0005488; binding; molecular_function} {GO:0005515; protein binding; molecular_function}	fme:FOMMEDRAFT_165363	K17583	NOM1	nucleolar MIF4G domain-containing protein 1	--	NA	NA	NA	NA	NA	gi|595768664|ref|XP_007262875.1|	hypothetical protein FOMMEDRAFT_165363 [Fomitiporia mediterranea MF3/22]
GME10541	Chlorobaculum_parvum_NCIB_8327_uid59185	Chlpar	0	COG0372	Citrate synthase	C	Energy production and conversion	2	{GO:0006099; tricarboxylic acid cycle; biological_process} {GO:0046912; transferase activity, transferring acyl groups, acyl groups converted into alkyl on transfer; molecular_function}	fme:FOMMEDRAFT_76742	K01647	CS, gltA	citrate synthase	[PATH:ko01110] Level1--Metabolism | Level2--Global and overview maps | Level3--Biosynthesis of secondary metabolites;[PATH:ko01200] Level1--Metabolism | Level2--Global and overview maps | Level3--Carbon metabolism;[PATH:ko01120] Level1--Metabolism | Level2--Global and overview maps | Level3--Microbial metabolism in diverse environments;[PATH:ko01100] Level1--Metabolism | Level2--Global and overvi…	At2g42790	KOG2617	Citrate synthase	C	Energy production and conversion ;	gi|961951322|gb|KTB28838.1|	putative peroxysomal citrate synthase [Moniliophthora roreri]
GME10542	NA	NA	NA	NA	NA	NA	NA	1	{GO:0016021; integral component of membrane; cellular_component}	NA	NA	NA	NA	NA	NA	NA	NA	NA	NA	gi|595768670|ref|XP_007262878.1|	hypothetical protein FOMMEDRAFT_144586 [Fomitiporia mediterranea MF3/22]
GME10543	NA	NA	NA	NA	NA	NA	NA	NA	NA	NA	NA	NA	NA	NA	NA	NA	NA	NA	NA	gi|595768672|ref|XP_007262879.1|	hypothetical protein FOMMEDRAFT_17113 [Fomitiporia mediterranea MF3/22]
GME10544	NA	NA	NA	NA	NA	NA	NA	1	{GO:0003677; DNA binding; molecular_function}	NA	NA	NA	NA	NA	NA	NA	NA	NA	NA	gi|595768678|ref|XP_007262882.1|	hypothetical protein FOMMEDRAFT_138512 [Fomitiporia mediterranea MF3/22]
GME10545	NA	NA	NA	NA	NA	NA	NA	NA	NA	fme:FOMMEDRAFT_144589	K13115	CCDC130	coiled-coil domain-containing protein 130	--	Hs13540614	KOG2990	C2C2-type Zn-finger protein	S	Function unknown ;	gi|595768680|ref|XP_007262883.1|	DUF572-domain-containing protein [Fomitiporia mediterranea MF3/22]
GME10546	Pyrococcus_abyssi_GE5_uid62903	Pyraby	0	COG0051	Ribosomal protein S10	J	Translation, ribosomal structure and biogenesis	4	{GO:0003735; structural constituent of ribosome; molecular_function} {GO:0005840; ribosome; cellular_component} {GO:0006412; translation; biological_process} {GO:0015935; small ribosomal subunit; cellular_component}	fme:FOMMEDRAFT_102473	K02969	RP-S20e, RPS20	small subunit ribosomal protein S20e	[PATH:ko03010] Level1--Genetic Information Processing | Level2--Translation | Level3--Ribosome	SPCC576.09	KOG0900	40S ribosomal protein S20	J	Translation, ribosomal structure and biogenesis ;	gi|595768682|ref|XP_007262884.1|	ribosomal protein S1 [Fomitiporia mediterranea MF3/22]
GME10547	NA	NA	NA	NA	NA	NA	NA	NA	NA	NA	NA	NA	NA	NA	NA	NA	NA	NA	NA	gi|827758092|gb|KLO12760.1|	hypothetical protein SCHPADRAFT_904810 [Schizopora paradoxa]
GME10548	NA	NA	NA	NA	NA	NA	NA	1	{GO:0046856; phosphatidylinositol dephosphorylation; biological_process}	NA	NA	NA	NA	NA	NA	NA	NA	NA	NA	gi|595768686|ref|XP_007262886.1|	DNase I-like protein [Fomitiporia mediterranea MF3/22]
GME10549	NA	NA	NA	NA	NA	NA	NA	NA	NA	NA	NA	NA	NA	NA	NA	NA	NA	NA	NA	NA	NA
GME1054	NA	NA	NA	NA	NA	NA	NA	2	{GO:0003676; nucleic acid binding; molecular_function} {GO:0008270; zinc ion binding; molecular_function}	NA	NA	NA	NA	NA	NA	NA	NA	NA	NA	NA	NA
GME10550	Caldilinea_aerophila_DSM_14535___NBRC_104270_uid158165	Calaer	0	COG0119	Isopropylmalate/homocitrate/citramalate synthases	E	Amino acid transport and metabolism	5	{GO:0003824; catalytic activity; molecular_function} {GO:0004410; homocitrate synthase activity; molecular_function} {GO:0019752; carboxylic acid metabolic process; biological_process} {GO:0019878; lysine biosynthetic process via aminoadipic acid; biological_process} {GO:0046912; transferase activity, transferring acyl groups, acyl groups converted into alkyl on transfer; molecular_function}	fme:FOMMEDRAFT_76994	K01655	LYS21, LYS20	homocitrate synthase	[PATH:ko00300] Level1--Metabolism | Level2--Amino acid metabolism | Level3--Lysine biosynthesis;[PATH:ko01120] Level1--Metabolism | Level2--Global and overview maps | Level3--Microbial metabolism in diverse environments;[PATH:ko01100] Level1--Metabolism | Level2--Global and overview maps | Level3--Metabolic pathways;[PATH:ko01230] Level1--Metabolism | Level2--Global and overview maps | Level3--Bi…	SPBC1105.02c	KOG2367	Alpha-isopropylmalate synthase/homocitrate synthase	E	Amino acid transport and metabolism ;	gi|595768696|ref|XP_007262891.1|	homocitrate synthase [Fomitiporia mediterranea MF3/22]
GME10551	NA	NA	NA	NA	NA	NA	NA	2	{GO:0006400; tRNA modification; biological_process} {GO:0008176; tRNA (guanine-N7-)-methyltransferase activity; molecular_function}	fme:FOMMEDRAFT_102478	K03439	trmB, METTL1, TRM8	tRNA (guanine-N7-)-methyltransferase	--	YDL201w	KOG3115	Methyltransferase-like protein	R	General function prediction only ;	gi|595768698|ref|XP_007262892.1|	tRNA-methyltransferase [Fomitiporia mediterranea MF3/22]
GME10552	NA	NA	NA	NA	NA	NA	NA	1	{GO:0003676; nucleic acid binding; molecular_function}	NA	NA	NA	NA	NA	NA	NA	NA	NA	NA	gi|595768700|ref|XP_007262893.1|	hypothetical protein FOMMEDRAFT_144593 [Fomitiporia mediterranea MF3/22]
GME10553	NA	NA	NA	NA	NA	NA	NA	2	{GO:0004190; aspartic-type endopeptidase activity; molecular_function} {GO:0006508; proteolysis; biological_process}	NA	NA	NA	NA	NA	NA	NA	NA	NA	NA	gi|595768702|ref|XP_007262894.1|	acid protease [Fomitiporia mediterranea MF3/22]
GME10554	NA	NA	NA	NA	NA	NA	NA	3	{GO:0004672; protein kinase activity; molecular_function} {GO:0005524; ATP binding; molecular_function} {GO:0006468; protein phosphorylation; biological_process}	fme:FOMMEDRAFT_165374	K08287	E2.7.12.1	dual-specificity kinase	--	SPAC1D4.11c	KOG0671	LAMMER dual specificity kinases	T	Signal transduction mechanisms ;	gi|595768704|ref|XP_007262895.1|	CMGC/CLK protein kinase [Fomitiporia mediterranea MF3/22]
GME10555	NA	NA	NA	NA	NA	NA	NA	4	{GO:0005515; protein binding; molecular_function} {GO:0006355; regulation of transcription, DNA-templated; biological_process} {GO:0008270; zinc ion binding; molecular_function} {GO:0016747; transferase activity, transferring acyl groups other than amino-acyl groups; molecular_function}	abp:AGABI1DRAFT107193	K11306	MYST4, KAT6B	histone acetyltransferase MYST4	--	NA	NA	NA	NA	NA	gi|914264232|gb|KNZ79215.1|	Histone acetyltransferase MYST2 [Termitomyces sp. J132]
GME10556	NA	NA	NA	NA	NA	NA	NA	NA	NA	NA	NA	NA	NA	NA	NA	NA	NA	NA	NA	gi|299739660|ref|XP_002910224.1|	hypothetical protein CC1G_15654 [Coprinopsis cinerea okayama7#130]
GME10557	NA	NA	NA	NA	NA	NA	NA	NA	NA	NA	NA	NA	NA	NA	NA	NA	NA	NA	NA	NA	NA
GME10558	Sphaerobacter_thermophilus_DSM_20745_uid41997	Sphthe	3	COG0484	DnaJ-class molecular chaperone with C-terminal Zn finger domain	O	Posttranslational modification, protein turnover, chaperones	NA	NA	abv:AGABI2DRAFT181972	K17867	DPH4, DNAJC24	diphthamide biosynthesis protein 4	--	NA	NA	NA	NA	NA	gi|527299854|gb|EPT00652.1|	hypothetical protein FOMPIDRAFT_1122041, partial [Fomitopsis pinicola FP-58527 SS1]
GME10559	NA	NA	NA	NA	NA	NA	NA	NA	NA	NA	NA	NA	NA	NA	NA	NA	NA	NA	NA	gi|595768714|ref|XP_007262900.1|	hypothetical protein FOMMEDRAFT_144598 [Fomitiporia mediterranea MF3/22]
GME1055	NA	NA	NA	NA	NA	NA	NA	NA	NA	NA	NA	NA	NA	NA	NA	NA	NA	NA	NA	NA	NA
GME10560	NA	NA	NA	NA	NA	NA	NA	1	{GO:0005515; protein binding; molecular_function}	NA	NA	NA	NA	NA	NA	NA	NA	NA	NA	gi|595766964|ref|XP_007262025.1|	WD40 repeat-like protein [Fomitiporia mediterranea MF3/22]
GME10561	NA	NA	NA	NA	NA	NA	NA	NA	NA	NA	NA	NA	NA	NA	NA	NA	NA	NA	NA	gi|595768724|ref|XP_007262905.1|	hypothetical protein FOMMEDRAFT_165381 [Fomitiporia mediterranea MF3/22]
GME10562	NA	NA	NA	NA	NA	NA	NA	3	{GO:0004601; peroxidase activity; molecular_function} {GO:0020037; heme binding; molecular_function} {GO:0055114; oxidation-reduction process; biological_process}	NA	NA	NA	NA	NA	NA	NA	NA	NA	NA	gi|595768726|ref|XP_007262906.1|	Dyp-type peroxidase [Fomitiporia mediterranea MF3/22]
GME10563	NA	NA	NA	NA	NA	NA	NA	NA	NA	tvs:TRAVEDRAFT_169628	K07018	K07018	uncharacterized protein	--	NA	NA	NA	NA	NA	gi|636617279|ref|XP_008039774.1|	alpha/beta-hydrolase [Trametes versicolor FP-101664 SS1]
GME10564	NA	NA	NA	NA	NA	NA	NA	NA	NA	NA	NA	NA	NA	NA	NA	NA	NA	NA	NA	gi|595768728|ref|XP_007262907.1|	hypothetical protein FOMMEDRAFT_165383 [Fomitiporia mediterranea MF3/22]
GME10565	NA	NA	NA	NA	NA	NA	NA	NA	NA	NA	NA	NA	NA	NA	NA	NA	NA	NA	NA	gi|595768730|ref|XP_007262908.1|	hypothetical protein FOMMEDRAFT_102494 [Fomitiporia mediterranea MF3/22]
GME10566	Burkholderia_xenovorans_LB400_uid57823	Burxen	1	COG1011	FMN phosphatase YigB, HAD superfamily	H	Coenzyme transport and metabolism	NA	NA	NA	NA	NA	NA	NA	NA	NA	NA	NA	NA	gi|595768732|ref|XP_007262909.1|	HAD-like protein [Fomitiporia mediterranea MF3/22]
GME10567	NA	NA	NA	NA	NA	NA	NA	2	{GO:0006457; protein folding; biological_process} {GO:0051082; unfolded protein binding; molecular_function}	fme:FOMMEDRAFT_117529	K09510	DNAJB4	DnaJ homolog subfamily B member 4	--	At2g20560	KOG0714	Molecular chaperone (DnaJ superfamily)	O	Posttranslational modification, protein turnover, chaperones ;	gi|595768734|ref|XP_007262910.1|	DnaJ-domain-containing protein [Fomitiporia mediterranea MF3/22]
GME10568	Polaromonas_JS666_uid58207	Poljs6	1	COG0494	8-oxo-dGTP pyrophosphatase MutT and related house-cleaning NTP pyrophosphohydrolases, NUDIX family	V	Defense mechanisms	1	{GO:0016787; hydrolase activity; molecular_function}	abv:AGABI2DRAFT177275	K20522	LSB1_2	LAS seventeen-binding protein 1/2	--	NA	NA	NA	NA	NA	gi|595768740|ref|XP_007262913.1|	hypothetical protein FOMMEDRAFT_25875 [Fomitiporia mediterranea MF3/22]
GME10569	NA	NA	NA	NA	NA	NA	NA	NA	NA	NA	NA	NA	NA	NA	NA	NA	NA	NA	NA	NA	NA
GME1056	NA	NA	NA	NA	NA	NA	NA	NA	NA	NA	NA	NA	NA	NA	NA	NA	NA	NA	NA	NA	NA
GME10570	NA	NA	NA	NA	NA	NA	NA	1	{GO:0003677; DNA binding; molecular_function}	NA	NA	NA	NA	NA	NA	NA	NA	NA	NA	gi|727145796|emb|CEG71931.1|	hypothetical protein RMATCC62417_07575 [Rhizopus microsporus]
GME10571	NA	NA	NA	NA	NA	NA	NA	1	{GO:0005515; protein binding; molecular_function}	NA	NA	NA	NA	NA	NA	NA	NA	NA	NA	gi|595768744|ref|XP_007262915.1|	hypothetical protein FOMMEDRAFT_17138 [Fomitiporia mediterranea MF3/22]
GME10572	Chloroflexus_aggregans_DSM_9485_uid58621	Chlagg	0	COG4281	Acyl-CoA-binding protein	I	Lipid transport and metabolism	1	{GO:0000062; fatty-acyl-CoA binding; molecular_function}	fme:FOMMEDRAFT_144606	K08762	DBI, ACBP	diazepam-binding inhibitor (GABA receptor modulator, acyl-CoA-binding protein)	[PATH:ko03320] Level1--Organismal Systems | Level2--Endocrine system | Level3--PPAR signaling pathway	Hs10140853	KOG0817	Acyl-CoA-binding protein	I	Lipid transport and metabolism ;	gi|595768748|ref|XP_007262917.1|	hypothetical protein FOMMEDRAFT_144606 [Fomitiporia mediterranea MF3/22]
GME10573	NA	NA	NA	NA	NA	NA	NA	NA	NA	NA	NA	NA	NA	NA	NA	NA	NA	NA	NA	gi|595768750|ref|XP_007262918.1|	PH-domain-containing protein [Fomitiporia mediterranea MF3/22]
GME10574	NA	NA	NA	NA	NA	NA	NA	4	{GO:0000981; RNA polymerase II transcription factor activity, sequence-specific DNA binding; molecular_function} {GO:0005634; nucleus; cellular_component} {GO:0006355; regulation of transcription, DNA-templated; biological_process} {GO:0008270; zinc ion binding; molecular_function}	NA	NA	NA	NA	NA	NA	NA	NA	NA	NA	NA	NA
GME10575	NA	NA	NA	NA	NA	NA	NA	NA	NA	NA	NA	NA	NA	NA	NA	NA	NA	NA	NA	gi|827754021|gb|KLO08795.1|	hypothetical protein SCHPADRAFT_908338 [Schizopora paradoxa]
GME10576	NA	NA	NA	NA	NA	NA	NA	4	{GO:0000981; RNA polymerase II transcription factor activity, sequence-specific DNA binding; molecular_function} {GO:0005634; nucleus; cellular_component} {GO:0006355; regulation of transcription, DNA-templated; biological_process} {GO:0008270; zinc ion binding; molecular_function}	NA	NA	NA	NA	NA	NA	NA	NA	NA	NA	gi|827754025|gb|KLO08799.1|	hypothetical protein SCHPADRAFT_893612 [Schizopora paradoxa]
GME10577	NA	NA	NA	NA	NA	NA	NA	4	{GO:0003779; actin binding; molecular_function} {GO:0005488; binding; molecular_function} {GO:0017048; Rho GTPase binding; molecular_function} {GO:0030036; actin cytoskeleton organization; biological_process}	NA	NA	NA	NA	NA	NA	NA	NA	NA	NA	gi|595768762|ref|XP_007262924.1|	hypothetical protein FOMMEDRAFT_117535 [Fomitiporia mediterranea MF3/22]
GME10578	NA	NA	NA	NA	NA	NA	NA	1	{GO:0005515; protein binding; molecular_function}	fme:FOMMEDRAFT_17163	K18715	NUP159	nucleoporin NUP159	--	NA	NA	NA	NA	NA	gi|595768764|ref|XP_007262925.1|	hypothetical protein FOMMEDRAFT_17163 [Fomitiporia mediterranea MF3/22]
GME10579	NA	NA	NA	NA	NA	NA	NA	NA	NA	fme:FOMMEDRAFT_102509	K05019	CLNS1A	chloride channel, nucleotide-sensitive, 1A	[PATH:ko03013] Level1--Genetic Information Processing | Level2--Translation | Level3--RNA transport	NA	NA	NA	NA	NA	gi|595768768|ref|XP_007262927.1|	hypothetical protein FOMMEDRAFT_102509 [Fomitiporia mediterranea MF3/22]
GME1057	NA	NA	NA	NA	NA	NA	NA	NA	NA	NA	NA	NA	NA	NA	NA	NA	NA	NA	NA	NA	NA
GME10580	NA	NA	NA	NA	NA	NA	NA	1	{GO:0005515; protein binding; molecular_function}	fme:FOMMEDRAFT_138535	K20522	LSB1_2	LAS seventeen-binding protein 1/2	--	NA	NA	NA	NA	NA	gi|595768770|ref|XP_007262928.1|	SH3-domain-containing protein [Fomitiporia mediterranea MF3/22]
GME10581	NA	NA	NA	NA	NA	NA	NA	1	{GO:0016020; membrane; cellular_component}	NA	NA	NA	NA	NA	NA	NA	NA	NA	NA	gi|595768774|ref|XP_007262930.1|	hypothetical protein FOMMEDRAFT_144613 [Fomitiporia mediterranea MF3/22]
GME10582	NA	NA	NA	NA	NA	NA	NA	5	{GO:0005488; binding; molecular_function} {GO:0005515; protein binding; molecular_function} {GO:0016773; phosphotransferase activity, alcohol group as acceptor; molecular_function} {GO:0046854; phosphatidylinositol phosphorylation; biological_process} {GO:0048015; phosphatidylinositol-mediated signaling; biological_process}	fme:FOMMEDRAFT_138537	K00914	PIK3C3, VPS34	phosphatidylinositol 3-kinase	[PATH:ko04145] Level1--Cellular Processes | Level2--Transport and catabolism | Level3--Phagosome;[PATH:ko04140] Level1--Cellular Processes | Level2--Transport and catabolism | Level3--Autophagy - animal;[PATH:ko04070] Level1--Environmental Information Processing | Level2--Signal transduction | Level3--Phosphatidylinositol signaling system;[PATH:ko04138] Level1--Cellular Processes | Level2--Transp…	Hs18589256	KOG0906	Phosphatidylinositol 3-kinase VPS34, involved in signal transduction	TU	Signal transduction mechanisms ; Intracellular trafficking, secretion, and vesicular transport ;	gi|595768780|ref|XP_007262933.1|	phosphatidylinositol 3-kinase [Fomitiporia mediterranea MF3/22]
GME10583	NA	NA	NA	NA	NA	NA	NA	3	{GO:0003824; catalytic activity; molecular_function} {GO:0008483; transaminase activity; molecular_function} {GO:0030170; pyridoxal phosphate binding; molecular_function}	fme:FOMMEDRAFT_102518	K19562	BIO3-BIO1	bifunctional dethiobiotin synthetase / adenosylmethionine---8-amino-7-oxononanoate aminotransferase	[PATH:ko00780] Level1--Metabolism | Level2--Metabolism of cofactors and vitamins | Level3--Biotin metabolism;[PATH:ko01100] Level1--Metabolism | Level2--Global and overview maps | Level3--Metabolic pathways	NA	NA	NA	NA	NA	gi|595768782|ref|XP_007262934.1|	PLP-dependent transferase [Fomitiporia mediterranea MF3/22]
GME10584	NA	NA	NA	NA	NA	NA	NA	NA	NA	NA	NA	NA	NA	NA	NA	NA	NA	NA	NA	gi|595768786|ref|XP_007262936.1|	hypothetical protein FOMMEDRAFT_77035 [Fomitiporia mediterranea MF3/22]
GME10585	NA	NA	NA	NA	NA	NA	NA	1	{GO:0003824; catalytic activity; molecular_function}	fme:FOMMEDRAFT_17166	K20247	EGT2	hercynylcysteine S-oxide lyase	[PATH:ko00340] Level1--Metabolism | Level2--Amino acid metabolism | Level3--Histidine metabolism	NA	NA	NA	NA	NA	gi|595768788|ref|XP_007262937.1|	PLP-dependent transferase [Fomitiporia mediterranea MF3/22]
GME10586	NA	NA	NA	NA	NA	NA	NA	1	{GO:0003824; catalytic activity; molecular_function}	fme:FOMMEDRAFT_17166	K20247	EGT2	hercynylcysteine S-oxide lyase	[PATH:ko00340] Level1--Metabolism | Level2--Amino acid metabolism | Level3--Histidine metabolism	NA	NA	NA	NA	NA	gi|595768788|ref|XP_007262937.1|	PLP-dependent transferase [Fomitiporia mediterranea MF3/22]
GME10587	NA	NA	NA	NA	NA	NA	NA	2	{GO:0005515; protein binding; molecular_function} {GO:0008270; zinc ion binding; molecular_function}	NA	NA	NA	NA	NA	NA	NA	NA	NA	NA	gi|595768790|ref|XP_007262938.1|	hypothetical protein FOMMEDRAFT_144617 [Fomitiporia mediterranea MF3/22]
GME10588	NA	NA	NA	NA	NA	NA	NA	NA	NA	NA	NA	NA	NA	NA	NA	NA	NA	NA	NA	NA	NA
GME10589	NA	NA	NA	NA	NA	NA	NA	1	{GO:0005515; protein binding; molecular_function}	fme:FOMMEDRAFT_102540	K15627	ASPSCR1, ASPL	tether containing UBX domain for GLUT4	[PATH:ko05202] Level1--Human Diseases | Level2--Cancers: Overview | Level3--Transcriptional misregulation in cancer	NA	NA	NA	NA	NA	gi|595768800|ref|XP_007262943.1|	hypothetical protein FOMMEDRAFT_102540 [Fomitiporia mediterranea MF3/22]
GME1058	NA	NA	NA	NA	NA	NA	NA	4	{GO:0003676; nucleic acid binding; molecular_function} {GO:0004190; aspartic-type endopeptidase activity; molecular_function} {GO:0006508; proteolysis; biological_process} {GO:0015074; DNA integration; biological_process}	NA	NA	NA	NA	NA	NA	NA	NA	NA	NA	gi|58268442|ref|XP_571377.1|	retrotransposon nucleocapsid protein [Cryptococcus neoformans var. neoformans JEC21]
GME10590	NA	NA	NA	NA	NA	NA	NA	NA	NA	NA	NA	NA	NA	NA	Hs21361837	KOG1730	Thioredoxin-like protein	O	Posttranslational modification, protein turnover, chaperones ;	gi|595768802|ref|XP_007262944.1|	DUF1000-domain-containing protein [Fomitiporia mediterranea MF3/22]
GME10591	Owenweeksia_hongkongensis_DSM_17368_uid82951	Owehon	0	COG0372	Citrate synthase	C	Energy production and conversion	4	{GO:0004108; citrate (Si)-synthase activity; molecular_function} {GO:0006099; tricarboxylic acid cycle; biological_process} {GO:0006101; citrate metabolic process; biological_process} {GO:0046912; transferase activity, transferring acyl groups, acyl groups converted into alkyl on transfer; molecular_function}	fme:FOMMEDRAFT_117575	K01647	CS, gltA	citrate synthase	[PATH:ko01110] Level1--Metabolism | Level2--Global and overview maps | Level3--Biosynthesis of secondary metabolites;[PATH:ko01200] Level1--Metabolism | Level2--Global and overview maps | Level3--Carbon metabolism;[PATH:ko01120] Level1--Metabolism | Level2--Global and overview maps | Level3--Microbial metabolism in diverse environments;[PATH:ko01100] Level1--Metabolism | Level2--Global and overvi…	SPAC6C3.04	KOG2617	Citrate synthase	C	Energy production and conversion ;	gi|595768804|ref|XP_007262945.1|	citrate synthase [Fomitiporia mediterranea MF3/22]
GME10592	NA	NA	NA	NA	NA	NA	NA	2	{GO:0003676; nucleic acid binding; molecular_function} {GO:0008270; zinc ion binding; molecular_function}	NA	NA	NA	NA	NA	NA	NA	NA	NA	NA	NA	NA
GME10593	NA	NA	NA	NA	NA	NA	NA	2	{GO:0003676; nucleic acid binding; molecular_function} {GO:0015074; DNA integration; biological_process}	NA	NA	NA	NA	NA	NA	NA	NA	NA	NA	gi|691792454|emb|CDO72200.1|	hypothetical protein BN946_scf184970.g52 [Trametes cinnabarina]
GME10594	NA	NA	NA	NA	NA	NA	NA	NA	NA	NA	NA	NA	NA	NA	NA	NA	NA	NA	NA	gi|691784785|emb|CDO77864.1|	hypothetical protein BN946_scf184612.g1, partial [Trametes cinnabarina]
GME10595	NA	NA	NA	NA	NA	NA	NA	2	{GO:0003676; nucleic acid binding; molecular_function} {GO:0008270; zinc ion binding; molecular_function}	NA	NA	NA	NA	NA	NA	NA	NA	NA	NA	NA	NA
GME10596	NA	NA	NA	NA	NA	NA	NA	NA	NA	NA	NA	NA	NA	NA	NA	NA	NA	NA	NA	NA	NA
GME10597	NA	NA	NA	NA	NA	NA	NA	2	{GO:0003676; nucleic acid binding; molecular_function} {GO:0008270; zinc ion binding; molecular_function}	NA	NA	NA	NA	NA	NA	NA	NA	NA	NA	NA	NA
GME10598	NA	NA	NA	NA	NA	NA	NA	2	{GO:0004190; aspartic-type endopeptidase activity; molecular_function} {GO:0006508; proteolysis; biological_process}	NA	NA	NA	NA	NA	NA	NA	NA	NA	NA	NA	NA
GME10599	NA	NA	NA	NA	NA	NA	NA	NA	NA	NA	NA	NA	NA	NA	NA	NA	NA	NA	NA	NA	NA
GME1059	NA	NA	NA	NA	NA	NA	NA	2	{GO:0003676; nucleic acid binding; molecular_function} {GO:0008270; zinc ion binding; molecular_function}	NA	NA	NA	NA	NA	NA	NA	NA	NA	NA	NA	NA
GME105	NA	NA	NA	NA	NA	NA	NA	NA	NA	NA	NA	NA	NA	NA	NA	NA	NA	NA	NA	gi|595773374|ref|XP_007265230.1|	hypothetical protein FOMMEDRAFT_133048 [Fomitiporia mediterranea MF3/22]
GME10600	NA	NA	NA	NA	NA	NA	NA	3	{GO:0003676; nucleic acid binding; molecular_function} {GO:0008270; zinc ion binding; molecular_function} {GO:0015074; DNA integration; biological_process}	NA	NA	NA	NA	NA	NA	NA	NA	NA	NA	NA	NA
GME10601	NA	NA	NA	NA	NA	NA	NA	NA	NA	NA	NA	NA	NA	NA	NA	NA	NA	NA	NA	gi|595781832|ref|XP_007269459.1|	hypothetical protein FOMMEDRAFT_49705, partial [Fomitiporia mediterranea MF3/22]
GME10602	NA	NA	NA	NA	NA	NA	NA	NA	NA	NA	NA	NA	NA	NA	NA	NA	NA	NA	NA	NA	NA
GME10603	NA	NA	NA	NA	NA	NA	NA	NA	NA	NA	NA	NA	NA	NA	NA	NA	NA	NA	NA	gi|471876295|emb|CCO35649.1|	Retrotransposable element Tf2 155 kDa protein type 1 [Rhizoctonia solani AG-1 IB]
GME10604	NA	NA	NA	NA	NA	NA	NA	NA	NA	NA	NA	NA	NA	NA	AtMi070	KOG0017	FOG: Transposon-encoded proteins with TYA, reverse transcriptase, integrase domains in various combinations	R	General function prediction only ;	gi|576987150|gb|EUC59886.1|	Transposon Tf2-1 polyprotein, partial [Rhizoctonia solani AG-3 Rhs1AP]
GME10605	NA	NA	NA	NA	NA	NA	NA	2	{GO:0003676; nucleic acid binding; molecular_function} {GO:0015074; DNA integration; biological_process}	NA	NA	NA	NA	NA	NA	NA	NA	NA	NA	NA	NA
GME10606	NA	NA	NA	NA	NA	NA	NA	NA	NA	NA	NA	NA	NA	NA	NA	NA	NA	NA	NA	NA	NA
GME10607	NA	NA	NA	NA	NA	NA	NA	NA	NA	NA	NA	NA	NA	NA	NA	NA	NA	NA	NA	NA	NA
GME10608	NA	NA	NA	NA	NA	NA	NA	NA	NA	NA	NA	NA	NA	NA	NA	NA	NA	NA	NA	NA	NA
GME10609	NA	NA	NA	NA	NA	NA	NA	NA	NA	NA	NA	NA	NA	NA	NA	NA	NA	NA	NA	gi|679987298|gb|KFX40730.1|	Transposon Tf2-8 polyprotein [Talaromyces marneffei PM1]
GME1060	NA	NA	NA	NA	NA	NA	NA	NA	NA	NA	NA	NA	NA	NA	NA	NA	NA	NA	NA	NA	NA
GME10610	NA	NA	NA	NA	NA	NA	NA	NA	NA	NA	NA	NA	NA	NA	NA	NA	NA	NA	NA	gi|215452378|gb|EEB90692.1|	hypothetical protein MPER_11066 [Moniliophthora perniciosa FA553]
GME10611	NA	NA	NA	NA	NA	NA	NA	NA	NA	NA	NA	NA	NA	NA	NA	NA	NA	NA	NA	NA	NA
GME10612	NA	NA	NA	NA	NA	NA	NA	2	{GO:0003676; nucleic acid binding; molecular_function} {GO:0015074; DNA integration; biological_process}	NA	NA	NA	NA	NA	NA	NA	NA	NA	NA	gi|691790136|emb|CDO74230.1|	hypothetical protein BN946_scf184886.g1 [Trametes cinnabarina]
GME10613	NA	NA	NA	NA	NA	NA	NA	1	{GO:0003676; nucleic acid binding; molecular_function}	NA	NA	NA	NA	NA	NA	NA	NA	NA	NA	gi|568447700|ref|XP_006458364.1|	hypothetical protein AGABI2DRAFT_176739 [Agaricus bisporus var. bisporus H97]
GME10614	NA	NA	NA	NA	NA	NA	NA	NA	NA	NA	NA	NA	NA	NA	NA	NA	NA	NA	NA	NA	NA
GME10615	NA	NA	NA	NA	NA	NA	NA	NA	NA	NA	NA	NA	NA	NA	NA	NA	NA	NA	NA	gi|630212195|ref|XP_007855420.1|	hypothetical protein Moror_11347 [Moniliophthora roreri MCA 2997]
GME10616	NA	NA	NA	NA	NA	NA	NA	2	{GO:0003676; nucleic acid binding; molecular_function} {GO:0015074; DNA integration; biological_process}	NA	NA	NA	NA	NA	NA	NA	NA	NA	NA	gi|799239369|gb|KJZ69109.1|	hypothetical protein HIM_11499 [Hirsutella minnesotensis 3608]
GME10617	NA	NA	NA	NA	NA	NA	NA	NA	NA	NA	NA	NA	NA	NA	NA	NA	NA	NA	NA	gi|595787744|ref|XP_007272415.1|	hypothetical protein FOMMEDRAFT_100091, partial [Fomitiporia mediterranea MF3/22]
GME10618	NA	NA	NA	NA	NA	NA	NA	NA	NA	NA	NA	NA	NA	NA	NA	NA	NA	NA	NA	NA	NA
GME10619	NA	NA	NA	NA	NA	NA	NA	NA	NA	NA	NA	NA	NA	NA	NA	NA	NA	NA	NA	NA	NA
GME1061	NA	NA	NA	NA	NA	NA	NA	NA	NA	NA	NA	NA	NA	NA	NA	NA	NA	NA	NA	NA	NA
GME10620	NA	NA	NA	NA	NA	NA	NA	2	{GO:0003676; nucleic acid binding; molecular_function} {GO:0015074; DNA integration; biological_process}	NA	NA	NA	NA	NA	NA	NA	NA	NA	NA	NA	NA
GME10621	NA	NA	NA	NA	NA	NA	NA	NA	NA	NA	NA	NA	NA	NA	NA	NA	NA	NA	NA	gi|691784785|emb|CDO77864.1|	hypothetical protein BN946_scf184612.g1, partial [Trametes cinnabarina]
GME10622	NA	NA	NA	NA	NA	NA	NA	NA	NA	NA	NA	NA	NA	NA	NA	NA	NA	NA	NA	gi|691787459|emb|CDO76041.1|	hypothetical protein BN946_scf184948.g1 [Trametes cinnabarina]
GME10623	NA	NA	NA	NA	NA	NA	NA	NA	NA	NA	NA	NA	NA	NA	NA	NA	NA	NA	NA	NA	NA
GME10624	NA	NA	NA	NA	NA	NA	NA	NA	NA	NA	NA	NA	NA	NA	NA	NA	NA	NA	NA	NA	NA
GME10625	NA	NA	NA	NA	NA	NA	NA	NA	NA	NA	NA	NA	NA	NA	NA	NA	NA	NA	NA	NA	NA
GME10626	NA	NA	NA	NA	NA	NA	NA	2	{GO:0003676; nucleic acid binding; molecular_function} {GO:0015074; DNA integration; biological_process}	NA	NA	NA	NA	NA	NA	NA	NA	NA	NA	gi|660955990|gb|KEP45477.1|	putative Transposon Tf2-1 polyprotein, partial [Rhizoctonia solani 123E]
GME10627	NA	NA	NA	NA	NA	NA	NA	NA	NA	NA	NA	NA	NA	NA	NA	NA	NA	NA	NA	gi|471894230|emb|CCO31563.1|	Retrotransposable element Tf2 155 kDa protein type 1 [Rhizoctonia solani AG-1 IB]
GME10628	NA	NA	NA	NA	NA	NA	NA	2	{GO:0004190; aspartic-type endopeptidase activity; molecular_function} {GO:0006508; proteolysis; biological_process}	NA	NA	NA	NA	NA	NA	NA	NA	NA	NA	NA	NA
GME10629	NA	NA	NA	NA	NA	NA	NA	2	{GO:0003676; nucleic acid binding; molecular_function} {GO:0015074; DNA integration; biological_process}	NA	NA	NA	NA	NA	NA	NA	NA	NA	NA	gi|598039493|ref|XP_007349119.1|	DNA/RNA polymerase [Auricularia subglabra TFB-10046 SS5]
GME1062	NA	NA	NA	NA	NA	NA	NA	NA	NA	NA	NA	NA	NA	NA	NA	NA	NA	NA	NA	NA	NA
GME10630	NA	NA	NA	NA	NA	NA	NA	NA	NA	NA	NA	NA	NA	NA	NA	NA	NA	NA	NA	NA	NA
GME10631	NA	NA	NA	NA	NA	NA	NA	NA	NA	NA	NA	NA	NA	NA	NA	NA	NA	NA	NA	NA	NA
GME10632	NA	NA	NA	NA	NA	NA	NA	2	{GO:0003676; nucleic acid binding; molecular_function} {GO:0008270; zinc ion binding; molecular_function}	NA	NA	NA	NA	NA	NA	NA	NA	NA	NA	NA	NA
GME10633	NA	NA	NA	NA	NA	NA	NA	NA	NA	NA	NA	NA	NA	NA	NA	NA	NA	NA	NA	NA	NA
GME10634	NA	NA	NA	NA	NA	NA	NA	NA	NA	NA	NA	NA	NA	NA	NA	NA	NA	NA	NA	NA	NA
GME10635	NA	NA	NA	NA	NA	NA	NA	4	{GO:0003700; transcription factor activity, sequence-specific DNA binding; molecular_function} {GO:0006355; regulation of transcription, DNA-templated; biological_process} {GO:0008270; zinc ion binding; molecular_function} {GO:0043565; sequence-specific DNA binding; molecular_function}	NA	NA	NA	NA	NA	NA	NA	NA	NA	NA	gi|595768806|ref|XP_007262946.1|	hypothetical protein FOMMEDRAFT_144624 [Fomitiporia mediterranea MF3/22]
GME10636	NA	NA	NA	NA	NA	NA	NA	6	{GO:0000981; RNA polymerase II transcription factor activity, sequence-specific DNA binding; molecular_function} {GO:0003677; DNA binding; molecular_function} {GO:0005634; nucleus; cellular_component} {GO:0006351; transcription, DNA-templated; biological_process} {GO:0006355; regulation of transcription, DNA-templated; biological_process} {GO:0008270; zinc ion binding; molecular_function}	NA	NA	NA	NA	NA	NA	NA	NA	NA	NA	gi|595768808|ref|XP_007262947.1|	hypothetical protein FOMMEDRAFT_131550 [Fomitiporia mediterranea MF3/22]
GME10637	NA	NA	NA	NA	NA	NA	NA	NA	NA	NA	NA	NA	NA	NA	NA	NA	NA	NA	NA	gi|595768810|ref|XP_007262948.1|	cobW-domain-containing protein [Fomitiporia mediterranea MF3/22]
GME10638	NA	NA	NA	NA	NA	NA	NA	5	{GO:0005488; binding; molecular_function} {GO:0006886; intracellular protein transport; biological_process} {GO:0016192; vesicle-mediated transport; biological_process} {GO:0030117; membrane coat; cellular_component} {GO:0030123; AP-3 adaptor complex; cellular_component}	fme:FOMMEDRAFT_131430	K12397	AP3B	AP-3 complex subunit beta	[PATH:ko04142] Level1--Cellular Processes | Level2--Transport and catabolism | Level3--Lysosome	CE18132	KOG1060	Vesicle coat complex AP-3, beta subunit	U	Intracellular trafficking, secretion, and vesicular transport ;	gi|595768436|ref|XP_007262761.1|	hypothetical protein FOMMEDRAFT_131430 [Fomitiporia mediterranea MF3/22]
GME10639	NA	NA	NA	NA	NA	NA	NA	NA	NA	NA	NA	NA	NA	NA	NA	NA	NA	NA	NA	gi|827756875|gb|KLO11569.1|	hypothetical protein SCHPADRAFT_915975 [Schizopora paradoxa]
GME1063	NA	NA	NA	NA	NA	NA	NA	NA	NA	NA	NA	NA	NA	NA	NA	NA	NA	NA	NA	NA	NA
GME10640	NA	NA	NA	NA	NA	NA	NA	2	{GO:0005681; spliceosomal complex; cellular_component} {GO:0008380; RNA splicing; biological_process}	fme:FOMMEDRAFT_102299	K12817	PRPF18, PRP18	pre-mRNA-splicing factor 18	[PATH:ko03040] Level1--Genetic Information Processing | Level2--Transcription | Level3--Spliceosome	At1g03140	KOG2808	U5 snRNP-associated RNA splicing factor	A	RNA processing and modification ;	gi|595768432|ref|XP_007262759.1|	Prp18-domain-containing protein [Fomitiporia mediterranea MF3/22]
GME10641	NA	NA	NA	NA	NA	NA	NA	2	{GO:0004129; cytochrome-c oxidase activity; molecular_function} {GO:0005739; mitochondrion; cellular_component}	tvs:TRAVEDRAFT_29759	K02267	COX6B	cytochrome c oxidase subunit 6b	[PATH:ko01100] Level1--Metabolism | Level2--Global and overview maps | Level3--Metabolic pathways;[PATH:ko04260] Level1--Organismal Systems | Level2--Circulatory system | Level3--Cardiac muscle contraction;[PATH:ko04714] Level1--Organismal Systems | Level2--Environmental adaptation | Level3--Thermogenesis;[PATH:ko00190] Level1--Metabolism | Level2--Energy metabolism | Level3--Oxidative phosphoryl…	SPCC1442.08c	KOG3057	Cytochrome c oxidase, subunit VIb/COX12	C	Energy production and conversion ;	gi|636616069|ref|XP_008039169.1|	cytochrome c oxidase subunit VIb [Trametes versicolor FP-101664 SS1]
GME10642	NA	NA	NA	NA	NA	NA	NA	2	{GO:0000166; nucleotide binding; molecular_function} {GO:0003676; nucleic acid binding; molecular_function}	fme:FOMMEDRAFT_77333	K11093	SNRP70	U1 small nuclear ribonucleoprotein 70kDa	[PATH:ko03040] Level1--Genetic Information Processing | Level2--Transcription | Level3--Spliceosome	At3g50670	KOG0113	U1 small nuclear ribonucleoprotein (RRM superfamily)	A	RNA processing and modification ;	gi|595768428|ref|XP_007262757.1|	hypothetical protein FOMMEDRAFT_77333 [Fomitiporia mediterranea MF3/22]
GME10643	NA	NA	NA	NA	NA	NA	NA	1	{GO:0003677; DNA binding; molecular_function}	NA	NA	NA	NA	NA	NA	NA	NA	NA	NA	gi|595768426|ref|XP_007262756.1|	hypothetical protein FOMMEDRAFT_102289 [Fomitiporia mediterranea MF3/22]
GME10644	NA	NA	NA	NA	NA	NA	NA	NA	NA	fme:FOMMEDRAFT_165277	K11600	RRP41, EXOSC4, SKI6	exosome complex component RRP41	[PATH:ko03018] Level1--Genetic Information Processing | Level2--Folding, sorting and degradation | Level3--RNA degradation	SPAC3G9.10c	KOG1068	Exosomal 3'-5' exoribonuclease complex, subunit Rrp41 and related exoribonucleases	J	Translation, ribosomal structure and biogenesis ;	gi|595768424|ref|XP_007262755.1|	exosome component 4 [Fomitiporia mediterranea MF3/22]
GME10645	NA	NA	NA	NA	NA	NA	NA	3	{GO:0003676; nucleic acid binding; molecular_function} {GO:0008270; zinc ion binding; molecular_function} {GO:0046872; metal ion binding; molecular_function}	fme:FOMMEDRAFT_151761	K09506	DNAJA5	DnaJ homolog subfamily A member 5	--	NA	NA	NA	NA	NA	gi|595768420|ref|XP_007262753.1|	DnaJ-domain-containing protein [Fomitiporia mediterranea MF3/22]
GME10646	NA	NA	NA	NA	NA	NA	NA	NA	NA	NA	NA	NA	NA	NA	NA	NA	NA	NA	NA	NA	NA
GME10647	NA	NA	NA	NA	NA	NA	NA	NA	NA	fme:FOMMEDRAFT_131423	K13104	ZNF830, CCDC16	zinc finger protein 830	--	NA	NA	NA	NA	NA	gi|595768416|ref|XP_007262751.1|	hypothetical protein FOMMEDRAFT_131423 [Fomitiporia mediterranea MF3/22]
GME10648	NA	NA	NA	NA	NA	NA	NA	6	{GO:0004659; prenyltransferase activity; molecular_function} {GO:0006783; heme biosynthetic process; biological_process} {GO:0008495; protoheme IX farnesyltransferase activity; molecular_function} {GO:0016021; integral component of membrane; cellular_component} {GO:0031966; mitochondrial membrane; cellular_component} {GO:0048034; heme O biosynthetic process; biological_process}	fme:FOMMEDRAFT_151758	K02257	COX10, ctaB, cyoE	heme o synthase	[PATH:ko01110] Level1--Metabolism | Level2--Global and overview maps | Level3--Biosynthesis of secondary metabolites;[PATH:ko00860] Level1--Metabolism | Level2--Metabolism of cofactors and vitamins | Level3--Porphyrin and chlorophyll metabolism;[PATH:ko01100] Level1--Metabolism | Level2--Global and overview maps | Level3--Metabolic pathways;[PATH:ko04714] Level1--Organismal Systems | Level2--Envi…	SPBC365.02c	KOG1380	Heme A farnesyltransferase	H	Coenzyme transport and metabolism ;	gi|595768414|ref|XP_007262750.1|	protoheme IX farnesyltransferase [Fomitiporia mediterranea MF3/22]
GME10649	Candidatus_Caldiarchaeum_subterraneum_uid227223	Calsub	1	COG0607	Rhodanese-related sulfurtransferase	P	Inorganic ion transport and metabolism	4	{GO:0002143; tRNA wobble position uridine thiolation; biological_process} {GO:0004792; thiosulfate sulfurtransferase activity; molecular_function} {GO:0005829; cytosol; cellular_component} {GO:0008641; small protein activating enzyme activity; molecular_function}	fme:FOMMEDRAFT_165272	K11996	MOCS3, UBA4	adenylyltransferase and sulfurtransferase	[PATH:ko04122] Level1--Genetic Information Processing | Level2--Folding, sorting and degradation | Level3--Sulfur relay system	7297432	KOG2017	Molybdopterin synthase sulfurylase	H	Coenzyme transport and metabolism ;	gi|595768412|ref|XP_007262749.1|	hypothetical protein FOMMEDRAFT_165272 [Fomitiporia mediterranea MF3/22]
GME1064	NA	NA	NA	NA	NA	NA	NA	2	{GO:0003676; nucleic acid binding; molecular_function} {GO:0046983; protein dimerization activity; molecular_function}	NA	NA	NA	NA	NA	NA	NA	NA	NA	NA	gi|595768218|ref|XP_007262652.1|	hypothetical protein FOMMEDRAFT_75886, partial [Fomitiporia mediterranea MF3/22]
GME10650	NA	NA	NA	NA	NA	NA	NA	NA	NA	NA	NA	NA	NA	NA	NA	NA	NA	NA	NA	NA	NA
GME10651	NA	NA	NA	NA	NA	NA	NA	1	{GO:0019239; deaminase activity; molecular_function}	fme:FOMMEDRAFT_138434	K01488	add, ADA	adenosine deaminase	[PATH:ko00230] Level1--Metabolism | Level2--Nucleotide metabolism | Level3--Purine metabolism;[PATH:ko01100] Level1--Metabolism | Level2--Global and overview maps | Level3--Metabolic pathways;[PATH:ko05340] Level1--Human Diseases | Level2--Immune diseases | Level3--Primary immunodeficiency	NA	NA	NA	NA	NA	gi|595768408|ref|XP_007262747.1|	adenosine deaminase-like protein [Fomitiporia mediterranea MF3/22]
GME10652	NA	NA	NA	NA	NA	NA	NA	NA	NA	NA	NA	NA	NA	NA	NA	NA	NA	NA	NA	gi|595768406|ref|XP_007262746.1|	hypothetical protein FOMMEDRAFT_25751 [Fomitiporia mediterranea MF3/22]
GME10653	NA	NA	NA	NA	NA	NA	NA	2	{GO:0000166; nucleotide binding; molecular_function} {GO:0003676; nucleic acid binding; molecular_function}	fme:FOMMEDRAFT_77195	K03258	EIF4B	translation initiation factor 4B	[PATH:ko03013] Level1--Genetic Information Processing | Level2--Translation | Level3--RNA transport;[PATH:ko05205] Level1--Human Diseases | Level2--Cancers: Overview | Level3--Proteoglycans in cancer;[PATH:ko04151] Level1--Environmental Information Processing | Level2--Signal transduction | Level3--PI3K-Akt signaling pathway;[PATH:ko04150] Level1--Environmental Information Processing | Level2--Si…	NA	NA	NA	NA	NA	gi|595768402|ref|XP_007262744.1|	hypothetical protein FOMMEDRAFT_77195 [Fomitiporia mediterranea MF3/22]
GME10654	Synechocystis_PCC_6803_uid57659	Synp01	0	COG0652	Peptidyl-prolyl cis-trans isomerase (rotamase) - cyclophilin family	O	Posttranslational modification, protein turnover, chaperones	3	{GO:0000413; protein peptidyl-prolyl isomerization; biological_process} {GO:0003755; peptidyl-prolyl cis-trans isomerase activity; molecular_function} {GO:0006457; protein folding; biological_process}	gtr:GLOTRDRAFT_130511	K09566	PPIG	peptidyl-prolyl isomerase G (cyclophilin G)	--	7301671_1	KOG0546	HSP90 co-chaperone CPR7/Cyclophilin	O	Posttranslational modification, protein turnover, chaperones ;	gi|630356311|ref|XP_007867456.1|	hypothetical protein GLOTRDRAFT_130511 [Gloeophyllum trabeum ATCC 11539]
GME10655	Delftia_acidovorans_SPH_1_uid58703	Delaci	0	COG0513	Superfamily II DNA and RNA helicase	L	Replication, recombination and repair	11	{GO:0003676; nucleic acid binding; molecular_function} {GO:0003924; GTPase activity; molecular_function} {GO:0005524; ATP binding; molecular_function} {GO:0005525; GTP binding; molecular_function} {GO:0005622; intracellular; cellular_component} {GO:0006886; intracellular protein transport; biological_process} {GO:0006913; nucleocytoplasmic transport; biological_process} {GO:0007165; signal transd…	fme:FOMMEDRAFT_75747	K12823	DDX5, DBP2	ATP-dependent RNA helicase DDX5/DBP2	[PATH:ko03040] Level1--Genetic Information Processing | Level2--Transcription | Level3--Spliceosome;[PATH:ko05202] Level1--Human Diseases | Level2--Cancers: Overview | Level3--Transcriptional misregulation in cancer;[PATH:ko05205] Level1--Human Diseases | Level2--Cancers: Overview | Level3--Proteoglycans in cancer	SPBP8B7.16c	KOG0331	ATP-dependent RNA helicase	A	RNA processing and modification ;	gi|961962949|gb|KTB36766.1|	hypothetical protein WG66_10625 [Moniliophthora roreri]
GME10656	NA	NA	NA	NA	NA	NA	NA	NA	NA	NA	NA	NA	NA	NA	NA	NA	NA	NA	NA	NA	NA
GME10657	NA	NA	NA	NA	NA	NA	NA	NA	NA	NA	NA	NA	NA	NA	NA	NA	NA	NA	NA	gi|595768392|ref|XP_007262739.1|	hypothetical protein FOMMEDRAFT_17028 [Fomitiporia mediterranea MF3/22]
GME10658	NA	NA	NA	NA	NA	NA	NA	2	{GO:0000398; mRNA splicing, via spliceosome; biological_process} {GO:0005681; spliceosomal complex; cellular_component}	NA	NA	NA	NA	NA	NA	NA	NA	NA	NA	gi|471910895|emb|CCO27672.1|	Pre-mRNA-processing protein 45 [Rhizoctonia solani AG-1 IB]
GME10659	NA	NA	NA	NA	NA	NA	NA	1	{GO:0005515; protein binding; molecular_function}	NA	NA	NA	NA	NA	NA	NA	NA	NA	NA	gi|595785326|ref|XP_007271206.1|	WD40 repeat-like protein [Fomitiporia mediterranea MF3/22]
GME1065	NA	NA	NA	NA	NA	NA	NA	8	{GO:0001678; cellular glucose homeostasis; biological_process} {GO:0004396; hexokinase activity; molecular_function} {GO:0005524; ATP binding; molecular_function} {GO:0005536; glucose binding; molecular_function} {GO:0005975; carbohydrate metabolic process; biological_process} {GO:0006096; glycolytic process; biological_process} {GO:0016773; phosphotransferase activity, alcohol group as acceptor;…	fme:FOMMEDRAFT_168547	K00844	HK	hexokinase	[PATH:ko01110] Level1--Metabolism | Level2--Global and overview maps | Level3--Biosynthesis of secondary metabolites;[PATH:ko01200] Level1--Metabolism | Level2--Global and overview maps | Level3--Carbon metabolism;[PATH:ko04910] Level1--Organismal Systems | Level2--Endocrine system | Level3--Insulin signaling pathway;[PATH:ko00010] Level1--Metabolism | Level2--Carbohydrate metabolism | Level3--Gl…	SPAC24H6.04	KOG1369	Hexokinase	G	Carbohydrate transport and metabolism ;	gi|595777690|ref|XP_007267388.1|	hexokinase [Fomitiporia mediterranea MF3/22]
GME10660	NA	NA	NA	NA	NA	NA	NA	1	{GO:0005515; protein binding; molecular_function}	NA	NA	NA	NA	NA	NA	NA	NA	NA	NA	gi|595785326|ref|XP_007271206.1|	WD40 repeat-like protein [Fomitiporia mediterranea MF3/22]
GME10661	NA	NA	NA	NA	NA	NA	NA	3	{GO:0006479; protein methylation; biological_process} {GO:0008168; methyltransferase activity; molecular_function} {GO:0035246; peptidyl-arginine N-methylation; biological_process}	fme:FOMMEDRAFT_131412	K02516	PRMT5, HSL7	type II protein arginine methyltransferase	[PATH:ko03013] Level1--Genetic Information Processing | Level2--Translation | Level3--RNA transport;[PATH:ko04011] Level1--Environmental Information Processing | Level2--Signal transduction | Level3--MAPK signaling pathway - yeast;[PATH:ko04111] Level1--Cellular Processes | Level2--Cell growth and death | Level3--Cell cycle - yeast	Hs20070220	KOG0822	Protein kinase inhibitor	D	Cell cycle control, cell division, chromosome partitioning ;	gi|595768390|ref|XP_007262738.1|	PRMT5-domain-containing protein [Fomitiporia mediterranea MF3/22]
GME10662	NA	NA	NA	NA	NA	NA	NA	NA	NA	NA	NA	NA	NA	NA	NA	NA	NA	NA	NA	gi|595768388|ref|XP_007262737.1|	hypothetical protein FOMMEDRAFT_17026 [Fomitiporia mediterranea MF3/22]
GME10663	NA	NA	NA	NA	NA	NA	NA	NA	NA	NA	NA	NA	NA	NA	NA	NA	NA	NA	NA	NA	NA
GME10664	NA	NA	NA	NA	NA	NA	NA	3	{GO:0005515; protein binding; molecular_function} {GO:0006508; proteolysis; biological_process} {GO:0008236; serine-type peptidase activity; molecular_function}	NA	NA	NA	NA	NA	NA	NA	NA	NA	NA	gi|595768386|ref|XP_007262736.1|	peptidase S9 prolyl oligopeptidase active site domain protein [Fomitiporia mediterranea MF3/22]
GME10665	NA	NA	NA	NA	NA	NA	NA	6	{GO:0000104; succinate dehydrogenase activity; molecular_function} {GO:0006099; tricarboxylic acid cycle; biological_process} {GO:0009055; electron carrier activity; molecular_function} {GO:0016020; membrane; cellular_component} {GO:0016627; oxidoreductase activity, acting on the CH-CH group of donors; molecular_function} {GO:0045281; succinate dehydrogenase complex; cellular_component}	fme:FOMMEDRAFT_138425	K00236	SDHC, SDH3	succinate dehydrogenase (ubiquinone) cytochrome b560 subunit	[PATH:ko01110] Level1--Metabolism | Level2--Global and overview maps | Level3--Biosynthesis of secondary metabolites;[PATH:ko01200] Level1--Metabolism | Level2--Global and overview maps | Level3--Carbon metabolism;[PATH:ko01120] Level1--Metabolism | Level2--Global and overview maps | Level3--Microbial metabolism in diverse environments;[PATH:ko01100] Level1--Metabolism | Level2--Global and overvi…	SPCC330.12c	KOG0449	Succinate dehydrogenase, cytochrome b subunit	G	Carbohydrate transport and metabolism ;	gi|595768384|ref|XP_007262735.1|	succinate dehydrogenase cytochrome b560 subunit [Fomitiporia mediterranea MF3/22]
GME10666	NA	NA	NA	NA	NA	NA	NA	NA	NA	NA	NA	NA	NA	NA	NA	NA	NA	NA	NA	gi|595768380|ref|XP_007262733.1|	hypothetical protein FOMMEDRAFT_17022 [Fomitiporia mediterranea MF3/22]
GME10667	NA	NA	NA	NA	NA	NA	NA	NA	NA	NA	NA	NA	NA	NA	NA	NA	NA	NA	NA	NA	NA
GME10668	NA	NA	NA	NA	NA	NA	NA	2	{GO:0004197; cysteine-type endopeptidase activity; molecular_function} {GO:0006508; proteolysis; biological_process}	NA	NA	NA	NA	NA	NA	NA	NA	NA	NA	NA	NA
GME10669	NA	NA	NA	NA	NA	NA	NA	NA	NA	NA	NA	NA	NA	NA	NA	NA	NA	NA	NA	NA	NA
GME1066	NA	NA	NA	NA	NA	NA	NA	2	{GO:0004185; serine-type carboxypeptidase activity; molecular_function} {GO:0006508; proteolysis; biological_process}	NA	NA	NA	NA	NA	NA	NA	NA	NA	NA	gi|749841423|gb|KIJ16449.1|	hypothetical protein PAXINDRAFT_98906, partial [Paxillus involutus ATCC 200175]
GME10670	NA	NA	NA	NA	NA	NA	NA	3	{GO:0001104; RNA polymerase II transcription cofactor activity; molecular_function} {GO:0006357; regulation of transcription from RNA polymerase II promoter; biological_process} {GO:0016592; mediator complex; cellular_component}	fme:FOMMEDRAFT_117279	K15148	MED7	mediator of RNA polymerase II transcription subunit 7	--	NA	NA	NA	NA	NA	gi|595768364|ref|XP_007262725.1|	hypothetical protein FOMMEDRAFT_117279 [Fomitiporia mediterranea MF3/22]
GME10671	NA	NA	NA	NA	NA	NA	NA	NA	NA	NA	NA	NA	NA	NA	NA	NA	NA	NA	NA	NA	NA
GME10672	NA	NA	NA	NA	NA	NA	NA	NA	NA	NA	NA	NA	NA	NA	NA	NA	NA	NA	NA	gi|595768368|ref|XP_007262727.1|	hypothetical protein FOMMEDRAFT_165256 [Fomitiporia mediterranea MF3/22]
GME10673	NA	NA	NA	NA	NA	NA	NA	1	{GO:0003677; DNA binding; molecular_function}	NA	NA	NA	NA	NA	NA	NA	NA	NA	NA	gi|595768370|ref|XP_007262728.1|	hypothetical protein FOMMEDRAFT_138422 [Fomitiporia mediterranea MF3/22]
GME10674	NA	NA	NA	NA	NA	NA	NA	1	{GO:0008270; zinc ion binding; molecular_function}	NA	NA	NA	NA	NA	NA	NA	NA	NA	NA	gi|595768372|ref|XP_007262729.1|	WLM-domain-containing protein [Fomitiporia mediterranea MF3/22]
GME10675	Propionibacterium_acidipropionici_ATCC_4875_uid179069	Proaci	1	COG0205	6-phosphofructokinase	G	Carbohydrate transport and metabolism	4	{GO:0003872; 6-phosphofructokinase activity; molecular_function} {GO:0005524; ATP binding; molecular_function} {GO:0005737; cytoplasm; cellular_component} {GO:0006096; glycolytic process; biological_process}	fme:FOMMEDRAFT_75740	K00850	pfkA, PFK	6-phosphofructokinase 1	[PATH:ko01110] Level1--Metabolism | Level2--Global and overview maps | Level3--Biosynthesis of secondary metabolites;[PATH:ko01200] Level1--Metabolism | Level2--Global and overview maps | Level3--Carbon metabolism;[PATH:ko00010] Level1--Metabolism | Level2--Carbohydrate metabolism | Level3--Glycolysis / Gluconeogenesis;[PATH:ko01120] Level1--Metabolism | Level2--Global and overview maps | Level3-…	SPBC16H5.02	KOG2440	Pyrophosphate-dependent phosphofructo-1-kinase	G	Carbohydrate transport and metabolism ;	gi|595768374|ref|XP_007262730.1|	6-phosphofructokinase [Fomitiporia mediterranea MF3/22]
GME10676	NA	NA	NA	NA	NA	NA	NA	NA	NA	fme:FOMMEDRAFT_144501	K01309	MINDY1_2	ubiquitin carboxyl-terminal hydrolase MINDY-1/2	--	NA	NA	NA	NA	NA	gi|595768376|ref|XP_007262731.1|	hypothetical protein FOMMEDRAFT_144501 [Fomitiporia mediterranea MF3/22]
GME10677	NA	NA	NA	NA	NA	NA	NA	NA	NA	NA	NA	NA	NA	NA	NA	NA	NA	NA	NA	NA	NA
GME10678	NA	NA	NA	NA	NA	NA	NA	NA	NA	NA	NA	NA	NA	NA	NA	NA	NA	NA	NA	NA	NA
GME10679	NA	NA	NA	NA	NA	NA	NA	3	{GO:0000030; mannosyltransferase activity; molecular_function} {GO:0006486; protein glycosylation; biological_process} {GO:0016020; membrane; cellular_component}	fme:FOMMEDRAFT_131857	K10967	KTR1_3	alpha 1,2-mannosyltransferase	[PATH:ko00514] Level1--Metabolism | Level2--Glycan biosynthesis and metabolism | Level3--Other types of O-glycan biosynthesis	YOR099w	KOG4472	Glycolipid 2-alpha-mannosyltransferase (alpha-1,2-mannosyltransferase)	G	Carbohydrate transport and metabolism ;	gi|595769778|ref|XP_007263432.1|	glycosyltransferase family 15 protein [Fomitiporia mediterranea MF3/22]
GME1067	NA	NA	NA	NA	NA	NA	NA	2	{GO:0004185; serine-type carboxypeptidase activity; molecular_function} {GO:0006508; proteolysis; biological_process}	NA	NA	NA	NA	NA	NA	NA	NA	NA	NA	gi|595777688|ref|XP_007267387.1|	alpha/beta-hydrolase [Fomitiporia mediterranea MF3/22]
GME10680	NA	NA	NA	NA	NA	NA	NA	3	{GO:0004672; protein kinase activity; molecular_function} {GO:0005524; ATP binding; molecular_function} {GO:0006468; protein phosphorylation; biological_process}	NA	NA	NA	NA	NA	NA	NA	NA	NA	NA	NA	NA
GME10681	NA	NA	NA	NA	NA	NA	NA	1	{GO:0005515; protein binding; molecular_function}	fme:FOMMEDRAFT_138418	K17550	PPP1R7, SDS22	protein phosphatase 1 regulatory subunit 7	--	Hs4506013	KOG0531	Protein phosphatase 1, regulatory subunit, and related proteins	T	Signal transduction mechanisms ;	gi|595768358|ref|XP_007262722.1|	L domain-like protein [Fomitiporia mediterranea MF3/22]
GME10682	NA	NA	NA	NA	NA	NA	NA	1	{GO:0016480; negative regulation of transcription from RNA polymerase III promoter; biological_process}	NA	NA	NA	NA	NA	NA	NA	NA	NA	NA	gi|595768360|ref|XP_007262723.1|	Maf1-domain-containing protein [Fomitiporia mediterranea MF3/22]
GME10683	NA	NA	NA	NA	NA	NA	NA	NA	NA	NA	NA	NA	NA	NA	NA	NA	NA	NA	NA	NA	NA
GME10684	NA	NA	NA	NA	NA	NA	NA	NA	NA	NA	NA	NA	NA	NA	NA	NA	NA	NA	NA	gi|595768362|ref|XP_007262724.1|	hypothetical protein FOMMEDRAFT_165253 [Fomitiporia mediterranea MF3/22]
GME10685	NA	NA	NA	NA	NA	NA	NA	NA	NA	NA	NA	NA	NA	NA	NA	NA	NA	NA	NA	NA	NA
GME10686	NA	NA	NA	NA	NA	NA	NA	NA	NA	NA	NA	NA	NA	NA	NA	NA	NA	NA	NA	NA	NA
GME10687	NA	NA	NA	NA	NA	NA	NA	NA	NA	NA	NA	NA	NA	NA	NA	NA	NA	NA	NA	gi|595768322|ref|XP_007262704.1|	hypothetical protein FOMMEDRAFT_102223 [Fomitiporia mediterranea MF3/22]
GME10688	NA	NA	NA	NA	NA	NA	NA	NA	NA	NA	NA	NA	NA	NA	NA	NA	NA	NA	NA	NA	NA
GME10689	NA	NA	NA	NA	NA	NA	NA	1	{GO:0005515; protein binding; molecular_function}	NA	NA	NA	NA	NA	NA	NA	NA	NA	NA	gi|595783920|ref|XP_007270503.1|	WD40 repeat-like protein [Fomitiporia mediterranea MF3/22]
GME1068	NA	NA	NA	NA	NA	NA	NA	2	{GO:0004185; serine-type carboxypeptidase activity; molecular_function} {GO:0006508; proteolysis; biological_process}	fme:FOMMEDRAFT_87242	K01288	KEX1	carboxypeptidase D	--	NA	NA	NA	NA	NA	gi|595777686|ref|XP_007267386.1|	alpha/beta-hydrolase [Fomitiporia mediterranea MF3/22]
GME10690	NA	NA	NA	NA	NA	NA	NA	NA	NA	NA	NA	NA	NA	NA	NA	NA	NA	NA	NA	gi|595782876|ref|XP_007269981.1|	hypothetical protein FOMMEDRAFT_160026 [Fomitiporia mediterranea MF3/22]
GME10691	NA	NA	NA	NA	NA	NA	NA	3	{GO:0004672; protein kinase activity; molecular_function} {GO:0005524; ATP binding; molecular_function} {GO:0006468; protein phosphorylation; biological_process}	NA	NA	NA	NA	NA	NA	NA	NA	NA	NA	NA	NA
GME10692	NA	NA	NA	NA	NA	NA	NA	NA	NA	NA	NA	NA	NA	NA	NA	NA	NA	NA	NA	NA	NA
GME10693	NA	NA	NA	NA	NA	NA	NA	3	{GO:0004672; protein kinase activity; molecular_function} {GO:0005524; ATP binding; molecular_function} {GO:0006468; protein phosphorylation; biological_process}	NA	NA	NA	NA	NA	NA	NA	NA	NA	NA	NA	NA
GME10694	NA	NA	NA	NA	NA	NA	NA	NA	NA	NA	NA	NA	NA	NA	NA	NA	NA	NA	NA	gi|595768274|ref|XP_007262680.1|	hypothetical protein FOMMEDRAFT_16982 [Fomitiporia mediterranea MF3/22]
GME10695	NA	NA	NA	NA	NA	NA	NA	2	{GO:0016021; integral component of membrane; cellular_component} {GO:0055085; transmembrane transport; biological_process}	fme:FOMMEDRAFT_117231	K13754	SLC24A6, NCKX6	solute carrier family 24 (sodium/potassium/calcium exchanger), member 6	--	NA	NA	NA	NA	NA	gi|595768276|ref|XP_007262681.1|	hypothetical protein FOMMEDRAFT_117231 [Fomitiporia mediterranea MF3/22]
GME10696	NA	NA	NA	NA	NA	NA	NA	NA	NA	NA	NA	NA	NA	NA	NA	NA	NA	NA	NA	NA	NA
GME10697	NA	NA	NA	NA	NA	NA	NA	NA	NA	NA	NA	NA	NA	NA	NA	NA	NA	NA	NA	gi|595768282|ref|XP_007262684.1|	hypothetical protein FOMMEDRAFT_144475 [Fomitiporia mediterranea MF3/22]
GME10698	NA	NA	NA	NA	NA	NA	NA	1	{GO:0005741; mitochondrial outer membrane; cellular_component}	NA	NA	NA	NA	NA	NA	NA	NA	NA	NA	gi|595768284|ref|XP_007262685.1|	hypothetical protein FOMMEDRAFT_25703 [Fomitiporia mediterranea MF3/22]
GME10699	NA	NA	NA	NA	NA	NA	NA	1	{GO:0005515; protein binding; molecular_function}	fme:FOMMEDRAFT_138398	K20522	LSB1_2	LAS seventeen-binding protein 1/2	--	NA	NA	NA	NA	NA	gi|595768286|ref|XP_007262686.1|	hypothetical protein FOMMEDRAFT_138398 [Fomitiporia mediterranea MF3/22]
GME1069	NA	NA	NA	NA	NA	NA	NA	NA	NA	NA	NA	NA	NA	NA	NA	NA	NA	NA	NA	gi|595777682|ref|XP_007267384.1|	MFS general substrate transporter [Fomitiporia mediterranea MF3/22]
GME106	NA	NA	NA	NA	NA	NA	NA	4	{GO:0003779; actin binding; molecular_function} {GO:0005543; phospholipid binding; molecular_function} {GO:0006897; endocytosis; biological_process} {GO:0030276; clathrin binding; molecular_function}	fme:FOMMEDRAFT_145882	K20040	HIP1R, SLA2	huntingtin-interacting protein 1-related protein	--	SPAC688.11	KOG0980	Actin-binding protein SLA2/Huntingtin-interacting protein Hip1	Z	Cytoskeleton ;	gi|595773376|ref|XP_007265231.1|	hypothetical protein FOMMEDRAFT_145882 [Fomitiporia mediterranea MF3/22]
GME10700	NA	NA	NA	NA	NA	NA	NA	NA	NA	NA	NA	NA	NA	NA	NA	NA	NA	NA	NA	NA	NA
GME10701	NA	NA	NA	NA	NA	NA	NA	3	{GO:0004672; protein kinase activity; molecular_function} {GO:0005524; ATP binding; molecular_function} {GO:0006468; protein phosphorylation; biological_process}	NA	NA	NA	NA	NA	NA	NA	NA	NA	NA	NA	NA
GME10702	NA	NA	NA	NA	NA	NA	NA	1	{GO:0046872; metal ion binding; molecular_function}	NA	NA	NA	NA	NA	NA	NA	NA	NA	NA	NA	NA
GME10703	NA	NA	NA	NA	NA	NA	NA	1	{GO:0005515; protein binding; molecular_function}	NA	NA	NA	NA	NA	NA	NA	NA	NA	NA	NA	NA
GME10704	Roseiflexus_RS_1_uid58523	Rosrs1	1	COG2319	WD40 repeat	R	General function prediction only	1	{GO:0005515; protein binding; molecular_function}	lbc:LACBIDRAFT_296068	K14855	RSA4, NLE1	ribosome assembly protein 4	--	NA	NA	NA	NA	NA	gi|595785452|ref|XP_007271269.1|	WD40 repeat-like protein [Fomitiporia mediterranea MF3/22]
GME10705	NA	NA	NA	NA	NA	NA	NA	2	{GO:0016627; oxidoreductase activity, acting on the CH-CH group of donors; molecular_function} {GO:0055114; oxidation-reduction process; biological_process}	NA	NA	NA	NA	NA	NA	NA	NA	NA	NA	gi|471881184|emb|CCO34567.1|	hypothetical protein BN14_08670 [Rhizoctonia solani AG-1 IB]
GME10706	NA	NA	NA	NA	NA	NA	NA	1	{GO:0046872; metal ion binding; molecular_function}	NA	NA	NA	NA	NA	NA	NA	NA	NA	NA	NA	NA
GME10707	NA	NA	NA	NA	NA	NA	NA	1	{GO:0005515; protein binding; molecular_function}	NA	NA	NA	NA	NA	NA	NA	NA	NA	NA	gi|595785326|ref|XP_007271206.1|	WD40 repeat-like protein [Fomitiporia mediterranea MF3/22]
GME10708	NA	NA	NA	NA	NA	NA	NA	6	{GO:0003995; acyl-CoA dehydrogenase activity; molecular_function} {GO:0008152; metabolic process; biological_process} {GO:0016627; oxidoreductase activity, acting on the CH-CH group of donors; molecular_function} {GO:0020037; heme binding; molecular_function} {GO:0050660; flavin adenine dinucleotide binding; molecular_function} {GO:0055114; oxidation-reduction process; biological_process}	NA	NA	NA	NA	NA	NA	NA	NA	NA	NA	gi|595768314|ref|XP_007262700.1|	acyl-CoA dehydrogenase NM domain-like protein [Fomitiporia mediterranea MF3/22]
GME10709	NA	NA	NA	NA	NA	NA	NA	1	{GO:0005515; protein binding; molecular_function}	NA	NA	NA	NA	NA	NA	NA	NA	NA	NA	gi|595768312|ref|XP_007262699.1|	ankyrin [Fomitiporia mediterranea MF3/22]
GME1070	NA	NA	NA	NA	NA	NA	NA	NA	NA	NA	NA	NA	NA	NA	NA	NA	NA	NA	NA	NA	NA
GME10710	NA	NA	NA	NA	NA	NA	NA	3	{GO:0000723; telomere maintenance; biological_process} {GO:0000784; nuclear chromosome, telomeric region; cellular_component} {GO:0003677; DNA binding; molecular_function}	NA	NA	NA	NA	NA	NA	NA	NA	NA	NA	gi|595768308|ref|XP_007262697.1|	hypothetical protein FOMMEDRAFT_16998 [Fomitiporia mediterranea MF3/22]
GME10711	NA	NA	NA	NA	NA	NA	NA	1	{GO:0005515; protein binding; molecular_function}	fme:FOMMEDRAFT_102217	K03353	APC6, CDC16	anaphase-promoting complex subunit 6	[PATH:ko04914] Level1--Organismal Systems | Level2--Endocrine system | Level3--Progesterone-mediated oocyte maturation;[PATH:ko04110] Level1--Cellular Processes | Level2--Cell growth and death | Level3--Cell cycle;[PATH:ko04113] Level1--Cellular Processes | Level2--Cell growth and death | Level3--Meiosis - yeast;[PATH:ko04120] Level1--Genetic Information Processing | Level2--Folding, sorting and …	SPAC6F12.15c	KOG1173	Anaphase-promoting complex (APC), Cdc16 subunit	DO	Cell cycle control, cell division, chromosome partitioning ; Posttranslational modification, protein turnover, chaperones ;	gi|595768300|ref|XP_007262693.1|	TPR-like protein [Fomitiporia mediterranea MF3/22]
GME10712	NA	NA	NA	NA	NA	NA	NA	NA	NA	scm:SCHCODRAFT_28591	K01045	PON	arylesterase / paraoxonase	--	NA	NA	NA	NA	NA	gi|595768298|ref|XP_007262692.1|	hypothetical protein FOMMEDRAFT_102212 [Fomitiporia mediterranea MF3/22]
GME10713	NA	NA	NA	NA	NA	NA	NA	NA	NA	NA	NA	NA	NA	NA	NA	NA	NA	NA	NA	gi|595768294|ref|XP_007262690.1|	hypothetical protein FOMMEDRAFT_138400 [Fomitiporia mediterranea MF3/22]
GME10714	NA	NA	NA	NA	NA	NA	NA	2	{GO:0003676; nucleic acid binding; molecular_function} {GO:0005515; protein binding; molecular_function}	NA	NA	NA	NA	NA	NA	NA	NA	NA	NA	gi|595768292|ref|XP_007262689.1|	hypothetical protein FOMMEDRAFT_76684, partial [Fomitiporia mediterranea MF3/22]
GME10715	NA	NA	NA	NA	NA	NA	NA	NA	NA	NA	NA	NA	NA	NA	NA	NA	NA	NA	NA	gi|595768288|ref|XP_007262687.1|	hypothetical protein FOMMEDRAFT_131380 [Fomitiporia mediterranea MF3/22]
GME10716	NA	NA	NA	NA	NA	NA	NA	NA	NA	NA	NA	NA	NA	NA	NA	NA	NA	NA	NA	NA	NA
GME10717	NA	NA	NA	NA	NA	NA	NA	NA	NA	NA	NA	NA	NA	NA	NA	NA	NA	NA	NA	gi|595768250|ref|XP_007262668.1|	hypothetical protein FOMMEDRAFT_102192 [Fomitiporia mediterranea MF3/22]
GME10718	NA	NA	NA	NA	NA	NA	NA	4	{GO:0003684; damaged DNA binding; molecular_function} {GO:0004519; endonuclease activity; molecular_function} {GO:0005634; nucleus; cellular_component} {GO:0006281; DNA repair; biological_process}	dsq:DICSQDRAFT_101514	K10849	ERCC1	DNA excision repair protein ERCC-1	[PATH:ko03420] Level1--Genetic Information Processing | Level2--Replication and repair | Level3--Nucleotide excision repair;[PATH:ko01524] Level1--Human Diseases | Level2--Drug resistance: Antineoplastic | Level3--Platinum drug resistance;[PATH:ko03460] Level1--Genetic Information Processing | Level2--Replication and repair | Level3--Fanconi anemia pathway	NA	NA	NA	NA	NA	gi|691789230|emb|CDO74768.1|	hypothetical protein BN946_scf185001.g16 [Trametes cinnabarina]
GME10719	NA	NA	NA	NA	NA	NA	NA	NA	NA	fme:FOMMEDRAFT_75654	K21232	MOCS2A, CNXG	molybdopterin synthase sulfur carrier subunit	[PATH:ko04122] Level1--Genetic Information Processing | Level2--Folding, sorting and degradation | Level3--Sulfur relay system	NA	NA	NA	NA	NA	gi|595768258|ref|XP_007262672.1|	hypothetical protein FOMMEDRAFT_75654 [Fomitiporia mediterranea MF3/22]
GME1071	NA	NA	NA	NA	NA	NA	NA	NA	NA	abv:AGABI2DRAFT203505	K06636	SMC1	structural maintenance of chromosome 1	[PATH:ko04110] Level1--Cellular Processes | Level2--Cell growth and death | Level3--Cell cycle;[PATH:ko04113] Level1--Cellular Processes | Level2--Cell growth and death | Level3--Meiosis - yeast;[PATH:ko04114] Level1--Cellular Processes | Level2--Cell growth and death | Level3--Oocyte meiosis;[PATH:ko04111] Level1--Cellular Processes | Level2--Cell growth and death | Level3--Cell cycle - yeast	NA	NA	NA	NA	NA	gi|568453979|ref|XP_006460449.1|	hypothetical protein AGABI2DRAFT_203505 [Agaricus bisporus var. bisporus H97]
GME10720	NA	NA	NA	NA	NA	NA	NA	NA	NA	NA	NA	NA	NA	NA	NA	NA	NA	NA	NA	gi|595768260|ref|XP_007262673.1|	hypothetical protein FOMMEDRAFT_151670 [Fomitiporia mediterranea MF3/22]
GME10721	NA	NA	NA	NA	NA	NA	NA	4	{GO:0003924; GTPase activity; molecular_function} {GO:0005525; GTP binding; molecular_function} {GO:0005874; microtubule; cellular_component} {GO:0007017; microtubule-based process; biological_process}	fme:FOMMEDRAFT_102200	K07375	TUBB	tubulin beta	[PATH:ko04145] Level1--Cellular Processes | Level2--Transport and catabolism | Level3--Phagosome;[PATH:ko05130] Level1--Human Diseases | Level2--Infectious diseases: Bacterial | Level3--Pathogenic Escherichia coli infection;[PATH:ko04540] Level1--Cellular Processes | Level2--Cellular community - eukaryotes | Level3--Gap junction	CE00850	KOG1375	Beta tubulin	Z	Cytoskeleton ;	gi|595768262|ref|XP_007262674.1|	tubulin nucleotide-binding domain-like protein [Fomitiporia mediterranea MF3/22]
GME10722	NA	NA	NA	NA	NA	NA	NA	NA	NA	NA	NA	NA	NA	NA	NA	NA	NA	NA	NA	NA	NA
GME10723	NA	NA	NA	NA	NA	NA	NA	NA	NA	NA	NA	NA	NA	NA	NA	NA	NA	NA	NA	gi|595768250|ref|XP_007262668.1|	hypothetical protein FOMMEDRAFT_102192 [Fomitiporia mediterranea MF3/22]
GME10724	NA	NA	NA	NA	NA	NA	NA	2	{GO:0008152; metabolic process; biological_process} {GO:0016491; oxidoreductase activity; molecular_function}	fme:FOMMEDRAFT_16976	K14729	FOX2	multifunctional beta-oxidation protein	[PATH:ko00410] Level1--Metabolism | Level2--Metabolism of other amino acids | Level3--beta-Alanine metabolism;[PATH:ko00640] Level1--Metabolism | Level2--Carbohydrate metabolism | Level3--Propanoate metabolism	YKR009c	KOG1206	Peroxisomal multifunctional beta-oxidation protein and related enzymes	I	Lipid transport and metabolism ;	gi|595768234|ref|XP_007262660.1|	multifunctional beta-oxidation protein [Fomitiporia mediterranea MF3/22]
GME10725	Nostoc_PCC_7120_uid57803	Nos712	0	COG0387	Ca2+/H+ antiporter	P	Inorganic ion transport and metabolism	2	{GO:0016021; integral component of membrane; cellular_component} {GO:0055085; transmembrane transport; biological_process}	fme:FOMMEDRAFT_25688	K07300	chaA, CAX	Ca2+:H+ antiporter	--	YDL128w	KOG1397	Ca2+/H+ antiporter VCX1 and related proteins	P	Inorganic ion transport and metabolism ;	gi|595768232|ref|XP_007262659.1|	calcium/proton exchanger [Fomitiporia mediterranea MF3/22]
GME10726	NA	NA	NA	NA	NA	NA	NA	5	{GO:0004788; thiamine diphosphokinase activity; molecular_function} {GO:0005524; ATP binding; molecular_function} {GO:0006772; thiamine metabolic process; biological_process} {GO:0009229; thiamine diphosphate biosynthetic process; biological_process} {GO:0030975; thiamine binding; molecular_function}	fme:FOMMEDRAFT_102186	K00949	thiN, TPK1, THI80	thiamine pyrophosphokinase	[PATH:ko00730] Level1--Metabolism | Level2--Metabolism of cofactors and vitamins | Level3--Thiamine metabolism;[PATH:ko01100] Level1--Metabolism | Level2--Global and overview maps | Level3--Metabolic pathways	NA	NA	NA	NA	NA	gi|595768230|ref|XP_007262658.1|	Thiamin pyrophosphokinase [Fomitiporia mediterranea MF3/22]
GME10727	NA	NA	NA	NA	NA	NA	NA	3	{GO:0005515; protein binding; molecular_function} {GO:0005634; nucleus; cellular_component} {GO:0051028; mRNA transport; biological_process}	fme:FOMMEDRAFT_16975	K14284	NXF, TAP, MEX67	nuclear RNA export factor	[PATH:ko03013] Level1--Genetic Information Processing | Level2--Translation | Level3--RNA transport;[PATH:ko03015] Level1--Genetic Information Processing | Level2--Translation | Level3--mRNA surveillance pathway;[PATH:ko03008] Level1--Genetic Information Processing | Level2--Translation | Level3--Ribosome biogenesis in eukaryotes;[PATH:ko05164] Level1--Human Diseases | Level2--Infectious diseases…	NA	NA	NA	NA	NA	gi|595768228|ref|XP_007262657.1|	NTF2-like protein [Fomitiporia mediterranea MF3/22]
GME10728	NA	NA	NA	NA	NA	NA	NA	NA	NA	NA	NA	NA	NA	NA	NA	NA	NA	NA	NA	NA	NA
GME10729	Cyanothece_PCC_7822_uid52547	Cyap01	0	COG1513	Cyanate lyase	P	Inorganic ion transport and metabolism	4	{GO:0003677; DNA binding; molecular_function} {GO:0008824; cyanate hydratase activity; molecular_function} {GO:0009439; cyanate metabolic process; biological_process} {GO:0043565; sequence-specific DNA binding; molecular_function}	fme:FOMMEDRAFT_117202	K01725	cynS	cyanate lyase	[PATH:ko00910] Level1--Metabolism | Level2--Energy metabolism | Level3--Nitrogen metabolism	NA	NA	NA	NA	NA	gi|595768220|ref|XP_007262653.1|	Cyanase [Fomitiporia mediterranea MF3/22]
GME1072	NA	NA	NA	NA	NA	NA	NA	NA	NA	NA	NA	NA	NA	NA	NA	NA	NA	NA	NA	NA	NA
GME10730	NA	NA	NA	NA	NA	NA	NA	2	{GO:0004553; hydrolase activity, hydrolyzing O-glycosyl compounds; molecular_function} {GO:0005975; carbohydrate metabolic process; biological_process}	NA	NA	NA	NA	NA	NA	NA	NA	NA	NA	gi|691788714|emb|CDO75182.1|	hypothetical protein BN946_scf184866.g23 [Trametes cinnabarina]
GME10731	Kitasatospora_setae_KM_6054_uid77027	Kitset	1	COG3693	Endo-1,4-beta-xylanase, GH35 family	G	Carbohydrate transport and metabolism	4	{GO:0004553; hydrolase activity, hydrolyzing O-glycosyl compounds; molecular_function} {GO:0005576; extracellular region; cellular_component} {GO:0005975; carbohydrate metabolic process; biological_process} {GO:0030248; cellulose binding; molecular_function}	fme:FOMMEDRAFT_76760	K01181	E3.2.1.8, xynA	endo-1,4-beta-xylanase	--	NA	NA	NA	NA	NA	gi|595768212|ref|XP_007262649.1|	endo-1,4-beta-xylanase A precursor [Fomitiporia mediterranea MF3/22]
GME10732	NA	NA	NA	NA	NA	NA	NA	NA	NA	NA	NA	NA	NA	NA	NA	NA	NA	NA	NA	gi|595768194|ref|XP_007262640.1|	hypothetical protein FOMMEDRAFT_165203, partial [Fomitiporia mediterranea MF3/22]
GME10733	NA	NA	NA	NA	NA	NA	NA	NA	NA	NA	NA	NA	NA	NA	NA	NA	NA	NA	NA	NA	NA
GME10734	NA	NA	NA	NA	NA	NA	NA	7	{GO:0000166; nucleotide binding; molecular_function} {GO:0005388; calcium-transporting ATPase activity; molecular_function} {GO:0005524; ATP binding; molecular_function} {GO:0016020; membrane; cellular_component} {GO:0016021; integral component of membrane; cellular_component} {GO:0046872; metal ion binding; molecular_function} {GO:0070588; calcium ion transmembrane transport; biological_process}	fme:FOMMEDRAFT_77174	K01537	E3.6.3.8	Ca2+-transporting ATPase	--	SPAPB2B4.04c	KOG0204	Calcium transporting ATPase	P	Inorganic ion transport and metabolism ;	gi|595768188|ref|XP_007262637.1|	calcium-translocating P-type ATPase [Fomitiporia mediterranea MF3/22]
GME10735	NA	NA	NA	NA	NA	NA	NA	NA	NA	NA	NA	NA	NA	NA	NA	NA	NA	NA	NA	gi|595768180|ref|XP_007262633.1|	hypothetical protein FOMMEDRAFT_165197 [Fomitiporia mediterranea MF3/22]
GME10736	NA	NA	NA	NA	NA	NA	NA	NA	NA	NA	NA	NA	NA	NA	NA	NA	NA	NA	NA	NA	NA
GME10737	Kyrpidia_tusciae_DSM_2912_uid48361	Kyrtus	0	COG0804	Urease alpha subunit	E	Amino acid transport and metabolism	6	{GO:0006807; nitrogen compound metabolic process; biological_process} {GO:0009039; urease activity; molecular_function} {GO:0016151; nickel cation binding; molecular_function} {GO:0016787; hydrolase activity; molecular_function} {GO:0016810; hydrolase activity, acting on carbon-nitrogen (but not peptide) bonds; molecular_function} {GO:0043419; urea catabolic process; biological_process}	fme:FOMMEDRAFT_117153	K01427	URE	urease	[PATH:ko00230] Level1--Metabolism | Level2--Nucleotide metabolism | Level3--Purine metabolism;[PATH:ko01120] Level1--Metabolism | Level2--Global and overview maps | Level3--Microbial metabolism in diverse environments;[PATH:ko01100] Level1--Metabolism | Level2--Global and overview maps | Level3--Metabolic pathways;[PATH:ko00220] Level1--Metabolism | Level2--Amino acid metabolism | Level3--Arginin…	NA	NA	NA	NA	NA	gi|595768126|ref|XP_007262606.1|	urease [Fomitiporia mediterranea MF3/22]
GME10738	NA	NA	NA	NA	NA	NA	NA	NA	NA	NA	NA	NA	NA	NA	NA	NA	NA	NA	NA	gi|595768128|ref|XP_007262607.1|	Metallo-hydrolase/oxidoreductase [Fomitiporia mediterranea MF3/22]
GME10739	NA	NA	NA	NA	NA	NA	NA	NA	NA	NA	NA	NA	NA	NA	NA	NA	NA	NA	NA	NA	NA
GME1073	NA	NA	NA	NA	NA	NA	NA	NA	NA	NA	NA	NA	NA	NA	NA	NA	NA	NA	NA	NA	NA
GME10740	NA	NA	NA	NA	NA	NA	NA	1	{GO:0005515; protein binding; molecular_function}	NA	NA	NA	NA	NA	NA	NA	NA	NA	NA	gi|595772106|ref|XP_007264596.1|	WD40 repeat-like protein [Fomitiporia mediterranea MF3/22]
GME10741	NA	NA	NA	NA	NA	NA	NA	1	{GO:0005515; protein binding; molecular_function}	NA	NA	NA	NA	NA	NA	NA	NA	NA	NA	gi|595766842|ref|XP_007261964.1|	WD40 repeat-like protein [Fomitiporia mediterranea MF3/22]
GME10742	Haliscomenobacter_hydrossis_DSM_1100_uid66777	Halh01	1	COG2319	WD40 repeat	R	General function prediction only	1	{GO:0005515; protein binding; molecular_function}	scm:SCHCODRAFT_38592	K14855	RSA4, NLE1	ribosome assembly protein 4	--	NA	NA	NA	NA	NA	gi|595766964|ref|XP_007262025.1|	WD40 repeat-like protein [Fomitiporia mediterranea MF3/22]
GME10743	NA	NA	NA	NA	NA	NA	NA	5	{GO:0005198; structural molecule activity; molecular_function} {GO:0005515; protein binding; molecular_function} {GO:0006886; intracellular protein transport; biological_process} {GO:0016192; vesicle-mediated transport; biological_process} {GO:0030117; membrane coat; cellular_component}	NA	NA	NA	NA	NA	NA	NA	NA	NA	NA	gi|595766964|ref|XP_007262025.1|	WD40 repeat-like protein [Fomitiporia mediterranea MF3/22]
GME10744	Nocardiopsis_alba_ATCC_BAA_2165_uid174334	Nocalb	0	COG0637	Beta-phosphoglucomutase or related phosphatase, HAD superfamily	GR	Carbohydrate transport and metabolism;General function prediction only	2	{GO:0008152; metabolic process; biological_process} {GO:0016787; hydrolase activity; molecular_function}	NA	NA	NA	NA	NA	NA	NA	NA	NA	NA	gi|695553884|ref|XP_009546486.1|	hypothetical protein HETIRDRAFT_318801 [Heterobasidion irregulare TC 32-1]
GME10745	NA	NA	NA	NA	NA	NA	NA	1	{GO:0005515; protein binding; molecular_function}	NA	NA	NA	NA	NA	NA	NA	NA	NA	NA	gi|595766842|ref|XP_007261964.1|	WD40 repeat-like protein [Fomitiporia mediterranea MF3/22]
GME10746	NA	NA	NA	NA	NA	NA	NA	NA	NA	NA	NA	NA	NA	NA	NA	NA	NA	NA	NA	gi|595776730|ref|XP_007266908.1|	hypothetical protein FOMMEDRAFT_156580, partial [Fomitiporia mediterranea MF3/22]
GME10747	NA	NA	NA	NA	NA	NA	NA	2	{GO:0016021; integral component of membrane; cellular_component} {GO:0022900; electron transport chain; biological_process}	NA	NA	NA	NA	NA	NA	NA	NA	NA	NA	NA	NA
GME10748	NA	NA	NA	NA	NA	NA	NA	NA	NA	NA	NA	NA	NA	NA	NA	NA	NA	NA	NA	NA	NA
GME10749	NA	NA	NA	NA	NA	NA	NA	2	{GO:0003676; nucleic acid binding; molecular_function} {GO:0015074; DNA integration; biological_process}	NA	NA	NA	NA	NA	NA	NA	NA	NA	NA	gi|758370414|emb|CEP07157.1|	hypothetical protein [Parasitella parasitica]
GME1074	NA	NA	NA	NA	NA	NA	NA	2	{GO:0003676; nucleic acid binding; molecular_function} {GO:0015074; DNA integration; biological_process}	NA	NA	NA	NA	NA	NA	NA	NA	NA	NA	gi|471871276|emb|CCO36709.1|	Retrotransposable element Tf2 155 kDa protein type 2 [Rhizoctonia solani AG-1 IB]
GME10750	NA	NA	NA	NA	NA	NA	NA	2	{GO:0004190; aspartic-type endopeptidase activity; molecular_function} {GO:0006508; proteolysis; biological_process}	NA	NA	NA	NA	NA	NA	NA	NA	NA	NA	gi|215449115|gb|EEB89036.1|	hypothetical protein MPER_12920 [Moniliophthora perniciosa FA553]
GME10751	NA	NA	NA	NA	NA	NA	NA	2	{GO:0003676; nucleic acid binding; molecular_function} {GO:0008270; zinc ion binding; molecular_function}	NA	NA	NA	NA	NA	NA	NA	NA	NA	NA	NA	NA
GME10752	NA	NA	NA	NA	NA	NA	NA	NA	NA	NA	NA	NA	NA	NA	NA	NA	NA	NA	NA	NA	NA
GME10753	NA	NA	NA	NA	NA	NA	NA	NA	NA	NA	NA	NA	NA	NA	NA	NA	NA	NA	NA	NA	NA
GME10754	NA	NA	NA	NA	NA	NA	NA	NA	NA	NA	NA	NA	NA	NA	NA	NA	NA	NA	NA	NA	NA
GME10755	NA	NA	NA	NA	NA	NA	NA	NA	NA	NA	NA	NA	NA	NA	NA	NA	NA	NA	NA	NA	NA
GME10756	Nocardiopsis_alba_ATCC_BAA_2165_uid174334	Nocalb	0	COG0637	Beta-phosphoglucomutase or related phosphatase, HAD superfamily	GR	Carbohydrate transport and metabolism;General function prediction only	NA	NA	NA	NA	NA	NA	NA	NA	NA	NA	NA	NA	gi|595768068|ref|XP_007262577.1|	HAD-like protein [Fomitiporia mediterranea MF3/22]
GME10757	NA	NA	NA	NA	NA	NA	NA	1	{GO:0005515; protein binding; molecular_function}	NA	NA	NA	NA	NA	NA	NA	NA	NA	NA	gi|595785326|ref|XP_007271206.1|	WD40 repeat-like protein [Fomitiporia mediterranea MF3/22]
GME10758	NA	NA	NA	NA	NA	NA	NA	NA	NA	NA	NA	NA	NA	NA	NA	NA	NA	NA	NA	NA	NA
GME10759	NA	NA	NA	NA	NA	NA	NA	NA	NA	NA	NA	NA	NA	NA	NA	NA	NA	NA	NA	gi|595768110|ref|XP_007262598.1|	hypothetical protein FOMMEDRAFT_16946 [Fomitiporia mediterranea MF3/22]
GME1075	NA	NA	NA	NA	NA	NA	NA	2	{GO:0003676; nucleic acid binding; molecular_function} {GO:0008270; zinc ion binding; molecular_function}	NA	NA	NA	NA	NA	NA	NA	NA	NA	NA	NA	NA
GME10760	NA	NA	NA	NA	NA	NA	NA	2	{GO:0008152; metabolic process; biological_process} {GO:0016787; hydrolase activity; molecular_function}	NA	NA	NA	NA	NA	NA	NA	NA	NA	NA	gi|595768132|ref|XP_007262609.1|	hypothetical protein FOMMEDRAFT_16951 [Fomitiporia mediterranea MF3/22]
GME10761	NA	NA	NA	NA	NA	NA	NA	1	{GO:0055085; transmembrane transport; biological_process}	NA	NA	NA	NA	NA	NA	NA	NA	NA	NA	gi|595768138|ref|XP_007262612.1|	peptide transporter MTD1 [Fomitiporia mediterranea MF3/22]
GME10762	NA	NA	NA	NA	NA	NA	NA	2	{GO:0008152; metabolic process; biological_process} {GO:0016787; hydrolase activity; molecular_function}	NA	NA	NA	NA	NA	NA	NA	NA	NA	NA	gi|595768132|ref|XP_007262609.1|	hypothetical protein FOMMEDRAFT_16951 [Fomitiporia mediterranea MF3/22]
GME10763	NA	NA	NA	NA	NA	NA	NA	1	{GO:0055085; transmembrane transport; biological_process}	NA	NA	NA	NA	NA	NA	NA	NA	NA	NA	gi|595768138|ref|XP_007262612.1|	peptide transporter MTD1 [Fomitiporia mediterranea MF3/22]
GME10764	NA	NA	NA	NA	NA	NA	NA	NA	NA	NA	NA	NA	NA	NA	NA	NA	NA	NA	NA	NA	NA
GME10765	NA	NA	NA	NA	NA	NA	NA	NA	NA	NA	NA	NA	NA	NA	NA	NA	NA	NA	NA	NA	NA
GME10766	NA	NA	NA	NA	NA	NA	NA	NA	NA	NA	NA	NA	NA	NA	NA	NA	NA	NA	NA	gi|628830061|ref|XP_007765334.1|	cycloheximide resistance protein, partial [Coniophora puteana RWD-64-598 SS2]
GME10767	NA	NA	NA	NA	NA	NA	NA	NA	NA	NA	NA	NA	NA	NA	NA	NA	NA	NA	NA	NA	NA
GME10768	NA	NA	NA	NA	NA	NA	NA	NA	NA	NA	NA	NA	NA	NA	NA	NA	NA	NA	NA	gi|595768152|ref|XP_007262619.1|	hypothetical protein FOMMEDRAFT_144450 [Fomitiporia mediterranea MF3/22]
GME10769	NA	NA	NA	NA	NA	NA	NA	1	{GO:0016021; integral component of membrane; cellular_component}	NA	NA	NA	NA	NA	NA	NA	NA	NA	NA	gi|595768154|ref|XP_007262620.1|	hypothetical protein FOMMEDRAFT_117170, partial [Fomitiporia mediterranea MF3/22]
GME1076	NA	NA	NA	NA	NA	NA	NA	NA	NA	NA	NA	NA	NA	NA	NA	NA	NA	NA	NA	NA	NA
GME10770	NA	NA	NA	NA	NA	NA	NA	4	{GO:0004553; hydrolase activity, hydrolyzing O-glycosyl compounds; molecular_function} {GO:0005576; extracellular region; cellular_component} {GO:0005975; carbohydrate metabolic process; biological_process} {GO:0030248; cellulose binding; molecular_function}	fme:FOMMEDRAFT_138372	K19355	MAN	mannan endo-1,4-beta-mannosidase	[PATH:ko00051] Level1--Metabolism | Level2--Carbohydrate metabolism | Level3--Fructose and mannose metabolism	NA	NA	NA	NA	NA	gi|595768156|ref|XP_007262621.1|	CEL4a mannanase [Fomitiporia mediterranea MF3/22]
GME10771	NA	NA	NA	NA	NA	NA	NA	3	{GO:0004672; protein kinase activity; molecular_function} {GO:0005524; ATP binding; molecular_function} {GO:0006468; protein phosphorylation; biological_process}	fme:FOMMEDRAFT_105705	K05111	EPHB2, ERK, DRT	Eph receptor B2	[PATH:ko04360] Level1--Organismal Systems | Level2--Development | Level3--Axon guidance	NA	NA	NA	NA	NA	gi|595781908|ref|XP_007269497.1|	kinase-like protein [Fomitiporia mediterranea MF3/22]
GME10772	NA	NA	NA	NA	NA	NA	NA	3	{GO:0004672; protein kinase activity; molecular_function} {GO:0005524; ATP binding; molecular_function} {GO:0006468; protein phosphorylation; biological_process}	fme:FOMMEDRAFT_76432	K04365	BRAF	B-Raf proto-oncogene serine/threonine-protein kinase	[PATH:ko04024] Level1--Environmental Information Processing | Level2--Signal transduction | Level3--cAMP signaling pathway;[PATH:ko04730] Level1--Organismal Systems | Level2--Nervous system | Level3--Long-term depression;[PATH:ko04810] Level1--Cellular Processes | Level2--Cell motility | Level3--Regulation of actin cytoskeleton;[PATH:ko05223] Level1--Human Diseases | Level2--Cancers: Specific typ…	NA	NA	NA	NA	NA	gi|595768168|ref|XP_007262627.1|	kinase-like protein [Fomitiporia mediterranea MF3/22]
GME10773	Solitalea_canadensis_DSM_3403_uid81783	Solcan	0	COG0538	Isocitrate dehydrogenase	C	Energy production and conversion	6	{GO:0000287; magnesium ion binding; molecular_function} {GO:0004450; isocitrate dehydrogenase (NADP+) activity; molecular_function} {GO:0006102; isocitrate metabolic process; biological_process} {GO:0016616; oxidoreductase activity, acting on the CH-OH group of donors, NAD or NADP as acceptor; molecular_function} {GO:0051287; NAD binding; molecular_function} {GO:0055114; oxidation-reduction proce…	fme:FOMMEDRAFT_16963	K00031	IDH1, IDH2, icd	isocitrate dehydrogenase	[PATH:ko04146] Level1--Cellular Processes | Level2--Transport and catabolism | Level3--Peroxisome;[PATH:ko01110] Level1--Metabolism | Level2--Global and overview maps | Level3--Biosynthesis of secondary metabolites;[PATH:ko01200] Level1--Metabolism | Level2--Global and overview maps | Level3--Carbon metabolism;[PATH:ko01120] Level1--Metabolism | Level2--Global and overview maps | Level3--Microbia…	At5g14590	KOG1526	NADP-dependent isocitrate dehydrogenase	C	Energy production and conversion ;	gi|595768170|ref|XP_007262628.1|	isocitrate dehydrogenase [Fomitiporia mediterranea MF3/22]
GME10774	NA	NA	NA	NA	NA	NA	NA	NA	NA	NA	NA	NA	NA	NA	NA	NA	NA	NA	NA	gi|595768172|ref|XP_007262629.1|	hypothetical protein FOMMEDRAFT_138379 [Fomitiporia mediterranea MF3/22]
GME10775	NA	NA	NA	NA	NA	NA	NA	6	{GO:0005506; iron ion binding; molecular_function} {GO:0016491; oxidoreductase activity; molecular_function} {GO:0016708; oxidoreductase activity, acting on paired donors, with incorporation or reduction of molecular oxygen, NAD(P)H as one donor, and incorporation of two atoms of oxygen into one donor; molecular_function} {GO:0019439; aromatic compound catabolic process; biological_process} {GO:0…	NA	NA	NA	NA	NA	NA	NA	NA	NA	NA	gi|595768174|ref|XP_007262630.1|	Rieske [2Fe-2S] domain protein [Fomitiporia mediterranea MF3/22]
GME10776	NA	NA	NA	NA	NA	NA	NA	6	{GO:0005506; iron ion binding; molecular_function} {GO:0016491; oxidoreductase activity; molecular_function} {GO:0016708; oxidoreductase activity, acting on paired donors, with incorporation or reduction of molecular oxygen, NAD(P)H as one donor, and incorporation of two atoms of oxygen into one donor; molecular_function} {GO:0019439; aromatic compound catabolic process; biological_process} {GO:0…	NA	NA	NA	NA	NA	NA	NA	NA	NA	NA	gi|595768174|ref|XP_007262630.1|	Rieske [2Fe-2S] domain protein [Fomitiporia mediterranea MF3/22]
GME10777	NA	NA	NA	NA	NA	NA	NA	NA	NA	NA	NA	NA	NA	NA	NA	NA	NA	NA	NA	NA	NA
GME10778	NA	NA	NA	NA	NA	NA	NA	NA	NA	NA	NA	NA	NA	NA	NA	NA	NA	NA	NA	gi|595768122|ref|XP_007262604.1|	hypothetical protein FOMMEDRAFT_16948 [Fomitiporia mediterranea MF3/22]
GME10779	NA	NA	NA	NA	NA	NA	NA	2	{GO:0003676; nucleic acid binding; molecular_function} {GO:0046872; metal ion binding; molecular_function}	NA	NA	NA	NA	NA	NA	NA	NA	NA	NA	NA	NA
GME1077	NA	NA	NA	NA	NA	NA	NA	NA	NA	NA	NA	NA	NA	NA	NA	NA	NA	NA	NA	NA	NA
GME10780	NA	NA	NA	NA	NA	NA	NA	NA	NA	NA	NA	NA	NA	NA	NA	NA	NA	NA	NA	gi|595768110|ref|XP_007262598.1|	hypothetical protein FOMMEDRAFT_16946 [Fomitiporia mediterranea MF3/22]
GME10781	NA	NA	NA	NA	NA	NA	NA	NA	NA	NA	NA	NA	NA	NA	NA	NA	NA	NA	NA	NA	NA
GME10782	NA	NA	NA	NA	NA	NA	NA	NA	NA	NA	NA	NA	NA	NA	NA	NA	NA	NA	NA	NA	NA
GME10783	NA	NA	NA	NA	NA	NA	NA	NA	NA	NA	NA	NA	NA	NA	NA	NA	NA	NA	NA	gi|595768112|ref|XP_007262599.1|	hypothetical protein FOMMEDRAFT_165176 [Fomitiporia mediterranea MF3/22]
GME10784	NA	NA	NA	NA	NA	NA	NA	3	{GO:0016491; oxidoreductase activity; molecular_function} {GO:0055114; oxidation-reduction process; biological_process} {GO:0071949; FAD binding; molecular_function}	fme:FOMMEDRAFT_75806	K00480	E1.14.13.1	salicylate hydroxylase	[PATH:ko01120] Level1--Metabolism | Level2--Global and overview maps | Level3--Microbial metabolism in diverse environments;[PATH:ko01100] Level1--Metabolism | Level2--Global and overview maps | Level3--Metabolic pathways;[PATH:ko01220] Level1--Metabolism | Level2--Global and overview maps | Level3--Degradation of aromatic compounds;[PATH:ko00624] Level1--Metabolism | Level2--Xenobiotics biodegra…	NA	NA	NA	NA	NA	gi|595768104|ref|XP_007262595.1|	FAD/NAD-binding domain-containing protein [Fomitiporia mediterranea MF3/22]
GME10785	Streptomyces_bingchenggensis_BCW_1_uid82931	Strbin	1	COG3866	Pectate lyase	G	Carbohydrate transport and metabolism	NA	NA	fme:FOMMEDRAFT_131347	K01728	pel	pectate lyase	[PATH:ko00040] Level1--Metabolism | Level2--Carbohydrate metabolism | Level3--Pentose and glucuronate interconversions;[PATH:ko02024] Level1--Cellular Processes | Level2--Cellular community - prokaryotes | Level3--Quorum sensing	NA	NA	NA	NA	NA	gi|595768116|ref|XP_007262601.1|	polysaccharide lyase family 1 protein [Fomitiporia mediterranea MF3/22]
GME10786	NA	NA	NA	NA	NA	NA	NA	1	{GO:0046872; metal ion binding; molecular_function}	NA	NA	NA	NA	NA	NA	NA	NA	NA	NA	NA	NA
GME10787	NA	NA	NA	NA	NA	NA	NA	NA	NA	NA	NA	NA	NA	NA	NA	NA	NA	NA	NA	NA	NA
GME10788	Collimonas_fungivorans_Ter331_uid70793	Colfun	0	COG3508	Homogentisate 1,2-dioxygenase	Q	Secondary metabolites biosynthesis, transport and catabolism	4	{GO:0004411; homogentisate 1,2-dioxygenase activity; molecular_function} {GO:0006559; L-phenylalanine catabolic process; biological_process} {GO:0006570; tyrosine metabolic process; biological_process} {GO:0055114; oxidation-reduction process; biological_process}	gtr:GLOTRDRAFT_77843	K00451	HGD, hmgA	homogentisate 1,2-dioxygenase	[PATH:ko01120] Level1--Metabolism | Level2--Global and overview maps | Level3--Microbial metabolism in diverse environments;[PATH:ko01100] Level1--Metabolism | Level2--Global and overview maps | Level3--Metabolic pathways;[PATH:ko00643] Level1--Metabolism | Level2--Xenobiotics biodegradation and metabolism | Level3--Styrene degradation;[PATH:ko00350] Level1--Metabolism | Level2--Amino acid metabo…	At5g54080	KOG1417	Homogentisate 1,2-dioxygenase	E	Amino acid transport and metabolism ;	gi|827751996|gb|KLO06869.1|	homogentisate 1,2-dioxygenase [Schizopora paradoxa]
GME10789	NA	NA	NA	NA	NA	NA	NA	6	{GO:0003824; catalytic activity; molecular_function} {GO:0008152; metabolic process; biological_process} {GO:0009058; biosynthetic process; biological_process} {GO:0016740; transferase activity; molecular_function} {GO:0016788; hydrolase activity, acting on ester bonds; molecular_function} {GO:0031177; phosphopantetheine binding; molecular_function}	NA	NA	NA	NA	NA	NA	NA	NA	NA	NA	gi|595768108|ref|XP_007262597.1|	polyketide synthase [Fomitiporia mediterranea MF3/22]
GME1078	NA	NA	NA	NA	NA	NA	NA	3	{GO:0003676; nucleic acid binding; molecular_function} {GO:0008270; zinc ion binding; molecular_function} {GO:0015074; DNA integration; biological_process}	NA	NA	NA	NA	NA	NA	NA	NA	NA	NA	gi|691792454|emb|CDO72200.1|	hypothetical protein BN946_scf184970.g52 [Trametes cinnabarina]
GME10790	NA	NA	NA	NA	NA	NA	NA	NA	NA	NA	NA	NA	NA	NA	NA	NA	NA	NA	NA	NA	NA
GME10791	NA	NA	NA	NA	NA	NA	NA	3	{GO:0000166; nucleotide binding; molecular_function} {GO:0016021; integral component of membrane; cellular_component} {GO:0046872; metal ion binding; molecular_function}	fme:FOMMEDRAFT_77174	K01537	E3.6.3.8	Ca2+-transporting ATPase	--	SPAPB2B4.04c	KOG0204	Calcium transporting ATPase	P	Inorganic ion transport and metabolism ;	gi|595768188|ref|XP_007262637.1|	calcium-translocating P-type ATPase [Fomitiporia mediterranea MF3/22]
GME10792	NA	NA	NA	NA	NA	NA	NA	NA	NA	fme:FOMMEDRAFT_102114	K08197	ARN	MFS transporter, SIT family, siderophore-iron:H+ symporter	--	YEL065w	KOG0254	Predicted transporter (major facilitator superfamily)	R	General function prediction only ;	gi|595768102|ref|XP_007262594.1|	MFS general substrate transporter [Fomitiporia mediterranea MF3/22]
GME10793	NA	NA	NA	NA	NA	NA	NA	NA	NA	NA	NA	NA	NA	NA	NA	NA	NA	NA	NA	NA	NA
GME10794	NA	NA	NA	NA	NA	NA	NA	NA	NA	NA	NA	NA	NA	NA	NA	NA	NA	NA	NA	gi|595768094|ref|XP_007262590.1|	hypothetical protein FOMMEDRAFT_25640 [Fomitiporia mediterranea MF3/22]
GME10795	NA	NA	NA	NA	NA	NA	NA	NA	NA	NA	NA	NA	NA	NA	NA	NA	NA	NA	NA	NA	NA
GME10796	NA	NA	NA	NA	NA	NA	NA	2	{GO:0016021; integral component of membrane; cellular_component} {GO:0055085; transmembrane transport; biological_process}	NA	NA	NA	NA	NA	NA	NA	NA	NA	NA	gi|595768088|ref|XP_007262587.1|	MFS general substrate transporter [Fomitiporia mediterranea MF3/22]
GME10797	NA	NA	NA	NA	NA	NA	NA	2	{GO:0003676; nucleic acid binding; molecular_function} {GO:0008270; zinc ion binding; molecular_function}	NA	NA	NA	NA	NA	NA	NA	NA	NA	NA	NA	NA
GME10798	NA	NA	NA	NA	NA	NA	NA	2	{GO:0003676; nucleic acid binding; molecular_function} {GO:0015074; DNA integration; biological_process}	NA	NA	NA	NA	NA	NA	NA	NA	NA	NA	gi|691792454|emb|CDO72200.1|	hypothetical protein BN946_scf184970.g52 [Trametes cinnabarina]
GME10799	NA	NA	NA	NA	NA	NA	NA	4	{GO:0003676; nucleic acid binding; molecular_function} {GO:0004190; aspartic-type endopeptidase activity; molecular_function} {GO:0006508; proteolysis; biological_process} {GO:0015074; DNA integration; biological_process}	NA	NA	NA	NA	NA	NA	NA	NA	NA	NA	gi|58268442|ref|XP_571377.1|	retrotransposon nucleocapsid protein [Cryptococcus neoformans var. neoformans JEC21]
GME1079	NA	NA	NA	NA	NA	NA	NA	2	{GO:0003676; nucleic acid binding; molecular_function} {GO:0015074; DNA integration; biological_process}	NA	NA	NA	NA	NA	NA	NA	NA	NA	NA	gi|691792454|emb|CDO72200.1|	hypothetical protein BN946_scf184970.g52 [Trametes cinnabarina]
GME107	NA	NA	NA	NA	NA	NA	NA	1	{GO:0016020; membrane; cellular_component}	fme:FOMMEDRAFT_105726	K14998	SURF1, SHY1	surfeit locus 1 family protein	--	NA	NA	NA	NA	NA	gi|595773378|ref|XP_007265232.1|	hypothetical protein FOMMEDRAFT_105726 [Fomitiporia mediterranea MF3/22]
GME10800	NA	NA	NA	NA	NA	NA	NA	NA	NA	NA	NA	NA	NA	NA	NA	NA	NA	NA	NA	NA	NA
GME10801	NA	NA	NA	NA	NA	NA	NA	NA	NA	NA	NA	NA	NA	NA	NA	NA	NA	NA	NA	NA	NA
GME10802	NA	NA	NA	NA	NA	NA	NA	NA	NA	NA	NA	NA	NA	NA	NA	NA	NA	NA	NA	NA	NA
GME10803	NA	NA	NA	NA	NA	NA	NA	NA	NA	NA	NA	NA	NA	NA	NA	NA	NA	NA	NA	NA	NA
GME10804	NA	NA	NA	NA	NA	NA	NA	2	{GO:0003676; nucleic acid binding; molecular_function} {GO:0008270; zinc ion binding; molecular_function}	NA	NA	NA	NA	NA	NA	NA	NA	NA	NA	NA	NA
GME10805	NA	NA	NA	NA	NA	NA	NA	2	{GO:0003676; nucleic acid binding; molecular_function} {GO:0015074; DNA integration; biological_process}	NA	NA	NA	NA	NA	NA	NA	NA	NA	NA	gi|691792454|emb|CDO72200.1|	hypothetical protein BN946_scf184970.g52 [Trametes cinnabarina]
GME10806	NA	NA	NA	NA	NA	NA	NA	NA	NA	NA	NA	NA	NA	NA	NA	NA	NA	NA	NA	NA	NA
GME10807	NA	NA	NA	NA	NA	NA	NA	NA	NA	NA	NA	NA	NA	NA	NA	NA	NA	NA	NA	gi|595768084|ref|XP_007262585.1|	hypothetical protein FOMMEDRAFT_25636 [Fomitiporia mediterranea MF3/22]
GME10808	NA	NA	NA	NA	NA	NA	NA	NA	NA	NA	NA	NA	NA	NA	NA	NA	NA	NA	NA	gi|595768084|ref|XP_007262585.1|	hypothetical protein FOMMEDRAFT_25636 [Fomitiporia mediterranea MF3/22]
GME10809	NA	NA	NA	NA	NA	NA	NA	NA	NA	NA	NA	NA	NA	NA	NA	NA	NA	NA	NA	gi|595783030|ref|XP_007270058.1|	hypothetical protein FOMMEDRAFT_148592 [Fomitiporia mediterranea MF3/22]
GME1080	NA	NA	NA	NA	NA	NA	NA	NA	NA	NA	NA	NA	NA	NA	NA	NA	NA	NA	NA	NA	NA
GME10810	NA	NA	NA	NA	NA	NA	NA	NA	NA	NA	NA	NA	NA	NA	NA	NA	NA	NA	NA	gi|595768076|ref|XP_007262581.1|	hypothetical protein FOMMEDRAFT_138352 [Fomitiporia mediterranea MF3/22]
GME10811	NA	NA	NA	NA	NA	NA	NA	2	{GO:0005737; cytoplasm; cellular_component} {GO:0006457; protein folding; biological_process}	NA	NA	NA	NA	NA	NA	NA	NA	NA	NA	gi|808375656|ref|XP_012192702.1|	heat shock protein [Pseudozyma hubeiensis SY62]
GME10812	NA	NA	NA	NA	NA	NA	NA	NA	NA	NA	NA	NA	NA	NA	NA	NA	NA	NA	NA	NA	NA
GME10813	NA	NA	NA	NA	NA	NA	NA	NA	NA	NA	NA	NA	NA	NA	NA	NA	NA	NA	NA	NA	NA
GME10814	NA	NA	NA	NA	NA	NA	NA	NA	NA	NA	NA	NA	NA	NA	NA	NA	NA	NA	NA	NA	NA
GME10815	NA	NA	NA	NA	NA	NA	NA	NA	NA	NA	NA	NA	NA	NA	NA	NA	NA	NA	NA	NA	NA
GME10816	NA	NA	NA	NA	NA	NA	NA	NA	NA	NA	NA	NA	NA	NA	NA	NA	NA	NA	NA	NA	NA
GME10817	NA	NA	NA	NA	NA	NA	NA	NA	NA	NA	NA	NA	NA	NA	NA	NA	NA	NA	NA	NA	NA
GME10818	NA	NA	NA	NA	NA	NA	NA	2	{GO:0003824; catalytic activity; molecular_function} {GO:0005515; protein binding; molecular_function}	NA	NA	NA	NA	NA	NA	NA	NA	NA	NA	gi|595766842|ref|XP_007261964.1|	WD40 repeat-like protein [Fomitiporia mediterranea MF3/22]
GME10819	Nocardiopsis_alba_ATCC_BAA_2165_uid174334	Nocalb	0	COG0637	Beta-phosphoglucomutase or related phosphatase, HAD superfamily	GR	Carbohydrate transport and metabolism;General function prediction only	2	{GO:0008152; metabolic process; biological_process} {GO:0016787; hydrolase activity; molecular_function}	cci:CC1G_00147	K06116	GPP	glycerol-1-phosphatase	[PATH:ko01100] Level1--Metabolism | Level2--Global and overview maps | Level3--Metabolic pathways;[PATH:ko00561] Level1--Metabolism | Level2--Lipid metabolism | Level3--Glycerolipid metabolism	NA	NA	NA	NA	NA	gi|595768068|ref|XP_007262577.1|	HAD-like protein [Fomitiporia mediterranea MF3/22]
GME1081	NA	NA	NA	NA	NA	NA	NA	NA	NA	NA	NA	NA	NA	NA	NA	NA	NA	NA	NA	NA	NA
GME10820	NA	NA	NA	NA	NA	NA	NA	NA	NA	NA	NA	NA	NA	NA	NA	NA	NA	NA	NA	NA	NA
GME10821	NA	NA	NA	NA	NA	NA	NA	NA	NA	NA	NA	NA	NA	NA	NA	NA	NA	NA	NA	NA	NA
GME10822	NA	NA	NA	NA	NA	NA	NA	NA	NA	NA	NA	NA	NA	NA	NA	NA	NA	NA	NA	NA	NA
GME10823	NA	NA	NA	NA	NA	NA	NA	NA	NA	NA	NA	NA	NA	NA	NA	NA	NA	NA	NA	NA	NA
GME10824	NA	NA	NA	NA	NA	NA	NA	1	{GO:0005515; protein binding; molecular_function}	NA	NA	NA	NA	NA	NA	NA	NA	NA	NA	gi|595766842|ref|XP_007261964.1|	WD40 repeat-like protein [Fomitiporia mediterranea MF3/22]
GME10825	NA	NA	NA	NA	NA	NA	NA	4	{GO:0004672; protein kinase activity; molecular_function} {GO:0005515; protein binding; molecular_function} {GO:0005524; ATP binding; molecular_function} {GO:0006468; protein phosphorylation; biological_process}	NA	NA	NA	NA	NA	NA	NA	NA	NA	NA	NA	NA
GME10826	Cyanothece_PCC_7822_uid52547	Cyap01	0	COG2319	WD40 repeat	R	General function prediction only	1	{GO:0005515; protein binding; molecular_function}	npa:UCRNP2_7042	K14963	WDR5, SWD3, CPS30	COMPASS component SWD3	[PATH:ko04934] Level1--Human Diseases | Level2--Endocrine and metabolic diseases | Level3--Cushing syndrome	NA	NA	NA	NA	NA	gi|751735769|gb|KIM84059.1|	hypothetical protein PILCRDRAFT_396515, partial [Piloderma croceum F 1598]
GME10827	NA	NA	NA	NA	NA	NA	NA	2	{GO:0008152; metabolic process; biological_process} {GO:0016787; hydrolase activity; molecular_function}	NA	NA	NA	NA	NA	NA	NA	NA	NA	NA	gi|595768068|ref|XP_007262577.1|	HAD-like protein [Fomitiporia mediterranea MF3/22]
GME10828	NA	NA	NA	NA	NA	NA	NA	NA	NA	NA	NA	NA	NA	NA	NA	NA	NA	NA	NA	NA	NA
GME10829	NA	NA	NA	NA	NA	NA	NA	NA	NA	NA	NA	NA	NA	NA	NA	NA	NA	NA	NA	NA	NA
GME1082	NA	NA	NA	NA	NA	NA	NA	NA	NA	NA	NA	NA	NA	NA	NA	NA	NA	NA	NA	NA	NA
GME10830	NA	NA	NA	NA	NA	NA	NA	NA	NA	NA	NA	NA	NA	NA	NA	NA	NA	NA	NA	NA	NA
GME10831	NA	NA	NA	NA	NA	NA	NA	NA	NA	NA	NA	NA	NA	NA	NA	NA	NA	NA	NA	gi|595768060|ref|XP_007262573.1|	hypothetical protein FOMMEDRAFT_16926 [Fomitiporia mediterranea MF3/22]
GME10832	NA	NA	NA	NA	NA	NA	NA	NA	NA	NA	NA	NA	NA	NA	NA	NA	NA	NA	NA	gi|636623511|ref|XP_008042890.1|	hypothetical protein TRAVEDRAFT_66603 [Trametes versicolor FP-101664 SS1]
GME10833	Idiomarina_loihiensis_L2TR_uid58087	Idiloi	0	COG0604	NADPH:quinone reductase or related Zn-dependent oxidoreductase	CR	Energy production and conversion;General function prediction only	3	{GO:0008270; zinc ion binding; molecular_function} {GO:0016491; oxidoreductase activity; molecular_function} {GO:0055114; oxidation-reduction process; biological_process}	NA	NA	NA	NA	NA	NA	NA	NA	NA	NA	gi|595768064|ref|XP_007262575.1|	NAD-binding protein [Fomitiporia mediterranea MF3/22]
GME10834	Trichodesmium_erythraeum_IMS101_uid57925	Triery	0	COG0604	NADPH:quinone reductase or related Zn-dependent oxidoreductase	CR	Energy production and conversion;General function prediction only	3	{GO:0008270; zinc ion binding; molecular_function} {GO:0016491; oxidoreductase activity; molecular_function} {GO:0055114; oxidation-reduction process; biological_process}	NA	NA	NA	NA	NA	SPBC1773.06c	KOG1198	Zinc-binding oxidoreductase	CR	Energy production and conversion ; General function prediction only ;	gi|595768064|ref|XP_007262575.1|	NAD-binding protein [Fomitiporia mediterranea MF3/22]
GME10835	NA	NA	NA	NA	NA	NA	NA	NA	NA	NA	NA	NA	NA	NA	NA	NA	NA	NA	NA	gi|595782250|ref|XP_007269668.1|	hypothetical protein FOMMEDRAFT_148484 [Fomitiporia mediterranea MF3/22]
GME10836	NA	NA	NA	NA	NA	NA	NA	NA	NA	NA	NA	NA	NA	NA	NA	NA	NA	NA	NA	gi|751706328|gb|KIM55446.1|	hypothetical protein SCLCIDRAFT_301368 [Scleroderma citrinum Foug A]
GME10837	NA	NA	NA	NA	NA	NA	NA	NA	NA	NA	NA	NA	NA	NA	NA	NA	NA	NA	NA	NA	NA
GME10838	NA	NA	NA	NA	NA	NA	NA	NA	NA	NA	NA	NA	NA	NA	NA	NA	NA	NA	NA	NA	NA
GME10839	Cyanothece_PCC_7822_uid52547	Cyap01	0	COG2319	WD40 repeat	R	General function prediction only	1	{GO:0005515; protein binding; molecular_function}	NA	NA	NA	NA	NA	NA	NA	NA	NA	NA	gi|595787576|ref|XP_007272331.1|	WD40 repeat-like protein, partial [Fomitiporia mediterranea MF3/22]
GME1083	NA	NA	NA	NA	NA	NA	NA	NA	NA	NA	NA	NA	NA	NA	NA	NA	NA	NA	NA	NA	NA
GME10840	NA	NA	NA	NA	NA	NA	NA	NA	NA	NA	NA	NA	NA	NA	NA	NA	NA	NA	NA	gi|595768060|ref|XP_007262573.1|	hypothetical protein FOMMEDRAFT_16926 [Fomitiporia mediterranea MF3/22]
GME10841	NA	NA	NA	NA	NA	NA	NA	NA	NA	NA	NA	NA	NA	NA	NA	NA	NA	NA	NA	gi|595768056|ref|XP_007262571.1|	hypothetical protein FOMMEDRAFT_16925 [Fomitiporia mediterranea MF3/22]
GME10842	NA	NA	NA	NA	NA	NA	NA	1	{GO:0005515; protein binding; molecular_function}	NA	NA	NA	NA	NA	NA	NA	NA	NA	NA	gi|595768050|ref|XP_007262568.1|	HCP-like protein [Fomitiporia mediterranea MF3/22]
GME10843	NA	NA	NA	NA	NA	NA	NA	NA	NA	NA	NA	NA	NA	NA	NA	NA	NA	NA	NA	gi|595768046|ref|XP_007262566.1|	hypothetical protein FOMMEDRAFT_165149 [Fomitiporia mediterranea MF3/22]
GME10844	NA	NA	NA	NA	NA	NA	NA	4	{GO:0000293; ferric-chelate reductase activity; molecular_function} {GO:0016021; integral component of membrane; cellular_component} {GO:0016491; oxidoreductase activity; molecular_function} {GO:0055114; oxidation-reduction process; biological_process}	NA	NA	NA	NA	NA	NA	NA	NA	NA	NA	gi|595768044|ref|XP_007262565.1|	hypothetical protein FOMMEDRAFT_138344 [Fomitiporia mediterranea MF3/22]
GME10845	NA	NA	NA	NA	NA	NA	NA	NA	NA	NA	NA	NA	NA	NA	NA	NA	NA	NA	NA	gi|595768042|ref|XP_007262564.1|	hypothetical protein FOMMEDRAFT_131316 [Fomitiporia mediterranea MF3/22]
GME10846	NA	NA	NA	NA	NA	NA	NA	NA	NA	NA	NA	NA	NA	NA	NA	NA	NA	NA	NA	gi|750937191|gb|KIJ95279.1|	hypothetical protein K443DRAFT_109012, partial [Laccaria amethystina LaAM-08-1]
GME10847	NA	NA	NA	NA	NA	NA	NA	NA	NA	NA	NA	NA	NA	NA	NA	NA	NA	NA	NA	NA	NA
GME10848	NA	NA	NA	NA	NA	NA	NA	3	{GO:0003677; DNA binding; molecular_function} {GO:0006313; transposition, DNA-mediated; biological_process} {GO:0015074; DNA integration; biological_process}	NA	NA	NA	NA	NA	NA	NA	NA	NA	NA	gi|302690818|ref|XP_003035088.1|	hypothetical protein SCHCODRAFT_105492 [Schizophyllum commune H4-8]
GME10849	NA	NA	NA	NA	NA	NA	NA	3	{GO:0004672; protein kinase activity; molecular_function} {GO:0005524; ATP binding; molecular_function} {GO:0006468; protein phosphorylation; biological_process}	NA	NA	NA	NA	NA	NA	NA	NA	NA	NA	NA	NA
GME1084	NA	NA	NA	NA	NA	NA	NA	NA	NA	NA	NA	NA	NA	NA	NA	NA	NA	NA	NA	NA	NA
GME10850	NA	NA	NA	NA	NA	NA	NA	NA	NA	NA	NA	NA	NA	NA	NA	NA	NA	NA	NA	NA	NA
GME10851	NA	NA	NA	NA	NA	NA	NA	NA	NA	NA	NA	NA	NA	NA	NA	NA	NA	NA	NA	NA	NA
GME10852	NA	NA	NA	NA	NA	NA	NA	NA	NA	NA	NA	NA	NA	NA	NA	NA	NA	NA	NA	gi|598009937|ref|XP_007370903.1|	hypothetical protein DICSQDRAFT_71699, partial [Dichomitus squalens LYAD-421 SS1]
GME10853	NA	NA	NA	NA	NA	NA	NA	NA	NA	NA	NA	NA	NA	NA	NA	NA	NA	NA	NA	NA	NA
GME10854	NA	NA	NA	NA	NA	NA	NA	1	{GO:0016021; integral component of membrane; cellular_component}	fme:FOMMEDRAFT_17775	K20369	ERV29, SURF4	ER-derived vesicles protein	--	SPCC970.06	KOG3998	Putative cargo transport protein ERV29	U	Intracellular trafficking, secretion, and vesicular transport ;	gi|595770170|ref|XP_007263628.1|	SURF4-domain-containing protein [Fomitiporia mediterranea MF3/22]
GME10855	NA	NA	NA	NA	NA	NA	NA	3	{GO:0005515; protein binding; molecular_function} {GO:0005524; ATP binding; molecular_function} {GO:0008270; zinc ion binding; molecular_function}	NA	NA	NA	NA	NA	NA	NA	NA	NA	NA	gi|827763071|gb|KLO17670.1|	hypothetical protein SCHPADRAFT_900413 [Schizopora paradoxa]
GME10856	NA	NA	NA	NA	NA	NA	NA	2	{GO:0006950; response to stress; biological_process} {GO:0016021; integral component of membrane; cellular_component}	NA	NA	NA	NA	NA	NA	NA	NA	NA	NA	gi|595770174|ref|XP_007263630.1|	RTA1-domain-containing protein [Fomitiporia mediterranea MF3/22]
GME10857	NA	NA	NA	NA	NA	NA	NA	5	{GO:0000166; nucleotide binding; molecular_function} {GO:0003676; nucleic acid binding; molecular_function} {GO:0005515; protein binding; molecular_function} {GO:0008270; zinc ion binding; molecular_function} {GO:0046872; metal ion binding; molecular_function}	NA	NA	NA	NA	NA	NA	NA	NA	NA	NA	gi|595770176|ref|XP_007263631.1|	hypothetical protein FOMMEDRAFT_165895 [Fomitiporia mediterranea MF3/22]
GME10858	Geodermatophilus_obscurus_DSM_43160_uid43725	Geoobs	0	COG0318	Acyl-CoA synthetase (AMP-forming)/AMP-acid ligase II	IQ	Lipid transport and metabolism;Secondary metabolites biosynthesis, transport and catabolism	4	{GO:0003676; nucleic acid binding; molecular_function} {GO:0003824; catalytic activity; molecular_function} {GO:0008152; metabolic process; biological_process} {GO:0046872; metal ion binding; molecular_function}	NA	NA	NA	NA	NA	NA	NA	NA	NA	NA	gi|595770178|ref|XP_007263632.1|	acetyl-CoA synthetase-like protein [Fomitiporia mediterranea MF3/22]
GME10859	NA	NA	NA	NA	NA	NA	NA	NA	NA	NA	NA	NA	NA	NA	SPCC5E4.09	KOG2861	Uncharacterized conserved protein	S	Function unknown ;	gi|595770180|ref|XP_007263633.1|	DUF155-domain-containing protein [Fomitiporia mediterranea MF3/22]
GME1085	NA	NA	NA	NA	NA	NA	NA	NA	NA	NA	NA	NA	NA	NA	NA	NA	NA	NA	NA	NA	NA
GME10860	NA	NA	NA	NA	NA	NA	NA	1	{GO:0003993; acid phosphatase activity; molecular_function}	fme:FOMMEDRAFT_79539	K01078	PHO	acid phosphatase	[PATH:ko00730] Level1--Metabolism | Level2--Metabolism of cofactors and vitamins | Level3--Thiamine metabolism;[PATH:ko01100] Level1--Metabolism | Level2--Global and overview maps | Level3--Metabolic pathways;[PATH:ko00740] Level1--Metabolism | Level2--Metabolism of cofactors and vitamins | Level3--Riboflavin metabolism	NA	NA	NA	NA	NA	gi|595770182|ref|XP_007263634.1|	phosphoglycerate mutase-like protein [Fomitiporia mediterranea MF3/22]
GME10861	NA	NA	NA	NA	NA	NA	NA	NA	NA	NA	NA	NA	NA	NA	NA	NA	NA	NA	NA	gi|595770184|ref|XP_007263635.1|	alpha/beta-hydrolase [Fomitiporia mediterranea MF3/22]
GME10862	Bradyrhizobium_japonicum_USDA_6_uid158851	Brajap	0	COG2175	Taurine dioxygenase, alpha-ketoglutarate-dependent	Q	Secondary metabolites biosynthesis, transport and catabolism	2	{GO:0016491; oxidoreductase activity; molecular_function} {GO:0055114; oxidation-reduction process; biological_process}	fme:FOMMEDRAFT_26400	K19245	JLP1	sulfonate dioxygenase	--	NA	NA	NA	NA	NA	gi|595770186|ref|XP_007263636.1|	alpha-ketoglutarate-dependent sulfonate dioxygenase [Fomitiporia mediterranea MF3/22]
GME10863	NA	NA	NA	NA	NA	NA	NA	2	{GO:0000398; mRNA splicing, via spliceosome; biological_process} {GO:0005681; spliceosomal complex; cellular_component}	fme:FOMMEDRAFT_145019	K12859	TXNL4A, DIB1	U5 snRNP protein, DIM1 family	[PATH:ko03040] Level1--Genetic Information Processing | Level2--Transcription | Level3--Spliceosome	Hs5729802	KOG3414	Component of the U4/U6.U5 snRNP/mitosis protein DIM1	AD	RNA processing and modification ; Cell cycle control, cell division, chromosome partitioning ;	gi|595770188|ref|XP_007263637.1|	4A/4B type thioredoxin-like protein [Fomitiporia mediterranea MF3/22]
GME10864	NA	NA	NA	NA	NA	NA	NA	6	{GO:0003924; GTPase activity; molecular_function} {GO:0004871; signal transducer activity; molecular_function} {GO:0007165; signal transduction; biological_process} {GO:0007186; G-protein coupled receptor signaling pathway; biological_process} {GO:0019001; guanyl nucleotide binding; molecular_function} {GO:0031683; G-protein beta/gamma-subunit complex binding; molecular_function}	fme:FOMMEDRAFT_17786	K04630	GNAI	guanine nucleotide-binding protein G(i) subunit alpha	[PATH:ko04360] Level1--Organismal Systems | Level2--Development | Level3--Axon guidance;[PATH:ko04024] Level1--Environmental Information Processing | Level2--Signal transduction | Level3--cAMP signaling pathway;[PATH:ko04022] Level1--Environmental Information Processing | Level2--Signal transduction | Level3--cGMP-PKG signaling pathway;[PATH:ko04730] Level1--Organismal Systems | Level2--Nervous s…	NA	NA	NA	NA	NA	gi|595770190|ref|XP_007263638.1|	G-alpha-domain-containing protein [Fomitiporia mediterranea MF3/22]
GME10865	NA	NA	NA	NA	NA	NA	NA	NA	NA	NA	NA	NA	NA	NA	NA	NA	NA	NA	NA	gi|595770192|ref|XP_007263639.1|	hypothetical protein FOMMEDRAFT_103564 [Fomitiporia mediterranea MF3/22]
GME10866	NA	NA	NA	NA	NA	NA	NA	1	{GO:0005488; binding; molecular_function}	NA	NA	NA	NA	NA	NA	NA	NA	NA	NA	gi|827761503|gb|KLO16120.1|	hypothetical protein SCHPADRAFT_995356 [Schizopora paradoxa]
GME10867	NA	NA	NA	NA	NA	NA	NA	3	{GO:0005524; ATP binding; molecular_function} {GO:0006298; mismatch repair; biological_process} {GO:0030983; mismatched DNA binding; molecular_function}	fme:FOMMEDRAFT_152815	K08734	MLH1	DNA mismatch repair protein MLH1	[PATH:ko05226] Level1--Human Diseases | Level2--Cancers: Specific types | Level3--Gastric cancer;[PATH:ko01524] Level1--Human Diseases | Level2--Drug resistance: Antineoplastic | Level3--Platinum drug resistance;[PATH:ko05213] Level1--Human Diseases | Level2--Cancers: Specific types | Level3--Endometrial cancer;[PATH:ko05210] Level1--Human Diseases | Level2--Cancers: Specific types | Level3--Colo…	Hs4557757	KOG1979	DNA mismatch repair protein - MLH1 family	L	Replication, recombination and repair ;	gi|595770198|ref|XP_007263642.1|	DNA mismatch repair protein MutL [Fomitiporia mediterranea MF3/22]
GME10868	NA	NA	NA	NA	NA	NA	NA	1	{GO:0033961; cis-stilbene-oxide hydrolase activity; molecular_function}	NA	NA	NA	NA	NA	NA	NA	NA	NA	NA	gi|595768856|ref|XP_007262971.1|	alpha/beta-hydrolase [Fomitiporia mediterranea MF3/22]
GME10869	NA	NA	NA	NA	NA	NA	NA	NA	NA	NA	NA	NA	NA	NA	NA	NA	NA	NA	NA	NA	NA
GME1086	NA	NA	NA	NA	NA	NA	NA	2	{GO:0003676; nucleic acid binding; molecular_function} {GO:0008270; zinc ion binding; molecular_function}	NA	NA	NA	NA	NA	NA	NA	NA	NA	NA	NA	NA
GME10870	NA	NA	NA	NA	NA	NA	NA	NA	NA	NA	NA	NA	NA	NA	NA	NA	NA	NA	NA	gi|595770204|ref|XP_007263645.1|	hypothetical protein FOMMEDRAFT_17789 [Fomitiporia mediterranea MF3/22]
GME10871	NA	NA	NA	NA	NA	NA	NA	6	{GO:0003924; GTPase activity; molecular_function} {GO:0004871; signal transducer activity; molecular_function} {GO:0007165; signal transduction; biological_process} {GO:0007186; G-protein coupled receptor signaling pathway; biological_process} {GO:0019001; guanyl nucleotide binding; molecular_function} {GO:0031683; G-protein beta/gamma-subunit complex binding; molecular_function}	tvs:TRAVEDRAFT_59794	K19860	GPA1	guanine nucleotide-binding protein alpha-1 subunit	[PATH:ko04011] Level1--Environmental Information Processing | Level2--Signal transduction | Level3--MAPK signaling pathway - yeast	NA	NA	NA	NA	NA	gi|595770202|ref|XP_007263644.1|	G-alpha-domain-containing protein [Fomitiporia mediterranea MF3/22]
GME10872	NA	NA	NA	NA	NA	NA	NA	NA	NA	psq:PUNSTDRAFT_105292	K03283	HSPA1s	heat shock 70kDa protein 1/2/6/8	[PATH:ko03040] Level1--Genetic Information Processing | Level2--Transcription | Level3--Spliceosome;[PATH:ko04144] Level1--Cellular Processes | Level2--Transport and catabolism | Level3--Endocytosis;[PATH:ko04141] Level1--Genetic Information Processing | Level2--Folding, sorting and degradation | Level3--Protein processing in endoplasmic reticulum;[PATH:ko05134] Level1--Human Diseases | Level2--I…	Hs4885431	KOG0101	Molecular chaperones HSP70/HSC70, HSP70 superfamily	O	Posttranslational modification, protein turnover, chaperones ;	gi|599115241|ref|XP_007385794.1|	heat shock cognate 70 [Punctularia strigosozonata HHB-11173 SS5]
GME10873	NA	NA	NA	NA	NA	NA	NA	NA	NA	NA	NA	NA	NA	NA	NA	NA	NA	NA	NA	NA	NA
GME10874	NA	NA	NA	NA	NA	NA	NA	1	{GO:0046983; protein dimerization activity; molecular_function}	NA	NA	NA	NA	NA	NA	NA	NA	NA	NA	gi|595770020|ref|XP_007263553.1|	HLH-domain-containing protein [Fomitiporia mediterranea MF3/22]
GME10875	NA	NA	NA	NA	NA	NA	NA	NA	NA	NA	NA	NA	NA	NA	NA	NA	NA	NA	NA	gi|595784682|ref|XP_007270884.1|	hypothetical protein FOMMEDRAFT_161282 [Fomitiporia mediterranea MF3/22]
GME10876	NA	NA	NA	NA	NA	NA	NA	NA	NA	NA	NA	NA	NA	NA	NA	NA	NA	NA	NA	NA	NA
GME10877	NA	NA	NA	NA	NA	NA	NA	1	{GO:0005515; protein binding; molecular_function}	fme:FOMMEDRAFT_103667	K20792	NAA15_16	N-alpha-acetyltransferase 15/16, NatA auxiliary subunit	--	NA	NA	NA	NA	NA	gi|595770314|ref|XP_007263700.1|	NMDA receptor-regulated protein 1a [Fomitiporia mediterranea MF3/22]
GME10878	NA	NA	NA	NA	NA	NA	NA	NA	NA	NA	NA	NA	NA	NA	NA	NA	NA	NA	NA	gi|595770312|ref|XP_007263699.1|	hypothetical protein FOMMEDRAFT_165944 [Fomitiporia mediterranea MF3/22]
GME10879	NA	NA	NA	NA	NA	NA	NA	1	{GO:0005488; binding; molecular_function}	fme:FOMMEDRAFT_132048	K11267	PDS5	sister chromatid cohesion protein PDS5	--	NA	NA	NA	NA	NA	gi|595770310|ref|XP_007263698.1|	hypothetical protein FOMMEDRAFT_132048 [Fomitiporia mediterranea MF3/22]
GME1087	NA	NA	NA	NA	NA	NA	NA	2	{GO:0003676; nucleic acid binding; molecular_function} {GO:0015074; DNA integration; biological_process}	NA	NA	NA	NA	NA	NA	NA	NA	NA	NA	gi|58268442|ref|XP_571377.1|	retrotransposon nucleocapsid protein [Cryptococcus neoformans var. neoformans JEC21]
GME10880	NA	NA	NA	NA	NA	NA	NA	7	{GO:0003735; structural constituent of ribosome; molecular_function} {GO:0005515; protein binding; molecular_function} {GO:0005622; intracellular; cellular_component} {GO:0005840; ribosome; cellular_component} {GO:0006412; translation; biological_process} {GO:0016226; iron-sulfur cluster assembly; biological_process} {GO:0097361; CIA complex; cellular_component}	NA	NA	NA	NA	NA	NA	NA	NA	NA	NA	gi|595770306|ref|XP_007263696.1|	WD40 repeat-like protein [Fomitiporia mediterranea MF3/22]
GME10881	Flexibacter_litoralis_DSM_6794_uid168257	Flelit	0	COG0079	Histidinol-phosphate/aromatic aminotransferase or cobyric acid decarboxylase	E	Amino acid transport and metabolism	5	{GO:0003824; catalytic activity; molecular_function} {GO:0008152; metabolic process; biological_process} {GO:0009058; biosynthetic process; biological_process} {GO:0016740; transferase activity; molecular_function} {GO:0030170; pyridoxal phosphate binding; molecular_function}	fme:FOMMEDRAFT_118697	K00817	hisC	histidinol-phosphate aminotransferase	[PATH:ko00340] Level1--Metabolism | Level2--Amino acid metabolism | Level3--Histidine metabolism;[PATH:ko01110] Level1--Metabolism | Level2--Global and overview maps | Level3--Biosynthesis of secondary metabolites;[PATH:ko01100] Level1--Metabolism | Level2--Global and overview maps | Level3--Metabolic pathways;[PATH:ko01230] Level1--Metabolism | Level2--Global and overview maps | Level3--Biosynth…	SPBC11B10.02c	KOG0633	Histidinol phosphate aminotransferase	E	Amino acid transport and metabolism ;	gi|595770308|ref|XP_007263697.1|	histidinol-phosphate aminotransferase [Fomitiporia mediterranea MF3/22]
GME10882	NA	NA	NA	NA	NA	NA	NA	3	{GO:0006511; ubiquitin-dependent protein catabolic process; biological_process} {GO:0016579; protein deubiquitination; biological_process} {GO:0036459; ubiquitinyl hydrolase activity; molecular_function}	NA	NA	NA	NA	NA	NA	NA	NA	NA	NA	gi|595770304|ref|XP_007263695.1|	cysteine proteinase [Fomitiporia mediterranea MF3/22]
GME10883	NA	NA	NA	NA	NA	NA	NA	3	{GO:0003700; transcription factor activity, sequence-specific DNA binding; molecular_function} {GO:0006355; regulation of transcription, DNA-templated; biological_process} {GO:0043565; sequence-specific DNA binding; molecular_function}	fme:FOMMEDRAFT_138996	K21452	MBZ1	bZIP-type transcription factor MBZ1	--	NA	NA	NA	NA	NA	gi|595770382|ref|XP_007263734.1|	hypothetical protein FOMMEDRAFT_138996 [Fomitiporia mediterranea MF3/22]
GME10884	NA	NA	NA	NA	NA	NA	NA	NA	NA	NA	NA	NA	NA	NA	NA	NA	NA	NA	NA	NA	NA
GME10885	NA	NA	NA	NA	NA	NA	NA	1	{GO:0006506; GPI anchor biosynthetic process; biological_process}	fme:FOMMEDRAFT_165872	K03857	PIGA, GPI3	phosphatidylinositol glycan, class A	[PATH:ko01100] Level1--Metabolism | Level2--Global and overview maps | Level3--Metabolic pathways;[PATH:ko00563] Level1--Metabolism | Level2--Glycan biosynthesis and metabolism | Level3--Glycosylphosphatidylinositol (GPI)-anchor biosynthesis	SPBC3D6.07	KOG1111	N-acetylglucosaminyltransferase complex, subunit PIG-A/SPT14, required for phosphatidylinositol biosynthesis/Sulfolipid synthase	MOI	Cell wall/membrane/envelope biogenesis ; Posttranslational modification, protein turnover, chaperones ; Lipid transport and metabolism ;	gi|595770122|ref|XP_007263604.1|	glycosyltransferase family 4 protein [Fomitiporia mediterranea MF3/22]
GME10886	Archaeoglobus_fulgidus_DSM_4304_uid57717	Arcful	0	COG1222	ATP-dependent 26S proteasome regulatory subunit	O	Posttranslational modification, protein turnover, chaperones	4	{GO:0005524; ATP binding; molecular_function} {GO:0005737; cytoplasm; cellular_component} {GO:0016787; hydrolase activity; molecular_function} {GO:0030163; protein catabolic process; biological_process}	fme:FOMMEDRAFT_145000	K03066	PSMC5, RPT6	26S proteasome regulatory subunit T6	[PATH:ko03050] Level1--Genetic Information Processing | Level2--Folding, sorting and degradation | Level3--Proteasome;[PATH:ko05169] Level1--Human Diseases | Level2--Infectious diseases: Viral | Level3--Epstein-Barr virus infection	7295522	KOG0728	26S proteasome regulatory complex, ATPase RPT6	O	Posttranslational modification, protein turnover, chaperones ;	gi|595770124|ref|XP_007263605.1|	26S proteasome regulatory complex, ATPase RPT6 [Fomitiporia mediterranea MF3/22]
GME10887	NA	NA	NA	NA	NA	NA	NA	NA	NA	NA	NA	NA	NA	NA	NA	NA	NA	NA	NA	gi|595770172|ref|XP_007263629.1|	hypothetical protein FOMMEDRAFT_17776 [Fomitiporia mediterranea MF3/22]
GME10888	NA	NA	NA	NA	NA	NA	NA	NA	NA	NA	NA	NA	NA	NA	NA	NA	NA	NA	NA	gi|595770132|ref|XP_007263609.1|	hypothetical protein FOMMEDRAFT_77875 [Fomitiporia mediterranea MF3/22]
GME10889	NA	NA	NA	NA	NA	NA	NA	2	{GO:0005509; calcium ion binding; molecular_function} {GO:0005515; protein binding; molecular_function}	fme:FOMMEDRAFT_77843	K17275	PLS1	plastin-1	--	YDR129c	KOG0046	Ca2+-binding actin-bundling protein (fimbrin/plastin), EF-Hand protein superfamily	Z	Cytoskeleton ;	gi|595770134|ref|XP_007263610.1|	calponin [Fomitiporia mediterranea MF3/22]
GME1088	NA	NA	NA	NA	NA	NA	NA	NA	NA	NA	NA	NA	NA	NA	NA	NA	NA	NA	NA	NA	NA
GME10890	NA	NA	NA	NA	NA	NA	NA	NA	NA	NA	NA	NA	NA	NA	NA	NA	NA	NA	NA	gi|595769648|ref|XP_007263367.1|	hypothetical protein FOMMEDRAFT_152461 [Fomitiporia mediterranea MF3/22]
GME10891	NA	NA	NA	NA	NA	NA	NA	NA	NA	NA	NA	NA	NA	NA	NA	NA	NA	NA	NA	gi|595781788|ref|XP_007269437.1|	hypothetical protein FOMMEDRAFT_159430 [Fomitiporia mediterranea MF3/22]
GME10892	NA	NA	NA	NA	NA	NA	NA	NA	NA	NA	NA	NA	NA	NA	NA	NA	NA	NA	NA	gi|595770136|ref|XP_007263611.1|	hypothetical protein FOMMEDRAFT_17759 [Fomitiporia mediterranea MF3/22]
GME10893	NA	NA	NA	NA	NA	NA	NA	NA	NA	NA	NA	NA	NA	NA	NA	NA	NA	NA	NA	gi|595770138|ref|XP_007263612.1|	hypothetical protein FOMMEDRAFT_145005 [Fomitiporia mediterranea MF3/22]
GME10894	NA	NA	NA	NA	NA	NA	NA	1	{GO:0016884; carbon-nitrogen ligase activity, with glutamine as amido-N-donor; molecular_function}	yli:YALI0F16401g	K01426	E3.5.1.4, amiE	amidase	[PATH:ko00330] Level1--Metabolism | Level2--Amino acid metabolism | Level3--Arginine and proline metabolism;[PATH:ko01120] Level1--Metabolism | Level2--Global and overview maps | Level3--Microbial metabolism in diverse environments;[PATH:ko00643] Level1--Metabolism | Level2--Xenobiotics biodegradation and metabolism | Level3--Styrene degradation;[PATH:ko00627] Level1--Metabolism | Level2--Xenobio…	NA	NA	NA	NA	NA	gi|595770140|ref|XP_007263613.1|	amidase signature enzyme [Fomitiporia mediterranea MF3/22]
GME10895	NA	NA	NA	NA	NA	NA	NA	NA	NA	NA	NA	NA	NA	NA	NA	NA	NA	NA	NA	gi|595787076|ref|XP_007272081.1|	hypothetical protein FOMMEDRAFT_137555 [Fomitiporia mediterranea MF3/22]
GME10896	NA	NA	NA	NA	NA	NA	NA	NA	NA	NA	NA	NA	NA	NA	NA	NA	NA	NA	NA	gi|595786978|ref|XP_007272032.1|	hypothetical protein FOMMEDRAFT_32433 [Fomitiporia mediterranea MF3/22]
GME10897	NA	NA	NA	NA	NA	NA	NA	NA	NA	NA	NA	NA	NA	NA	NA	NA	NA	NA	NA	gi|595781384|ref|XP_007269235.1|	hypothetical protein FOMMEDRAFT_148236 [Fomitiporia mediterranea MF3/22]
GME10898	NA	NA	NA	NA	NA	NA	NA	1	{GO:0005515; protein binding; molecular_function}	fme:FOMMEDRAFT_165881	K11426	SMYD	SET and MYND domain-containing protein	--	NA	NA	NA	NA	NA	gi|595770142|ref|XP_007263614.1|	SET domain-containing protein [Fomitiporia mediterranea MF3/22]
GME10899	NA	NA	NA	NA	NA	NA	NA	2	{GO:0005672; transcription factor TFIIA complex; cellular_component} {GO:0006367; transcription initiation from RNA polymerase II promoter; biological_process}	tvs:TRAVEDRAFT_152064	K03123	TFIIA2, GTF2A2, TOA2	transcription initiation factor TFIIA small subunit	[PATH:ko03022] Level1--Genetic Information Processing | Level2--Transcription | Level3--Basal transcription factors;[PATH:ko05203] Level1--Human Diseases | Level2--Cancers: Overview | Level3--Viral carcinogenesis	SPCC553.11c	KOG3463	Transcription initiation factor IIA, gamma subunit	K	Transcription ;	gi|636620441|ref|XP_008041355.1|	transcription initiation factor IIA gamma subunit [Trametes versicolor FP-101664 SS1]
GME1089	NA	NA	NA	NA	NA	NA	NA	NA	NA	NA	NA	NA	NA	NA	NA	NA	NA	NA	NA	NA	NA
GME108	Pyrococcus_abyssi_GE5_uid62903	Pyraby	0	COG0468	RecA/RadA recombinase	L	Replication, recombination and repair	8	{GO:0000166; nucleotide binding; molecular_function} {GO:0003677; DNA binding; molecular_function} {GO:0005524; ATP binding; molecular_function} {GO:0005634; nucleus; cellular_component} {GO:0006259; DNA metabolic process; biological_process} {GO:0006281; DNA repair; biological_process} {GO:0007131; reciprocal meiotic recombination; biological_process} {GO:0008094; DNA-dependent ATPase activity; …	scm:SCHCODRAFT_104324	K10872	DMC1	meiotic recombination protein DMC1	[PATH:ko04113] Level1--Cellular Processes | Level2--Cell growth and death | Level3--Meiosis - yeast	SPAC8E11.03c	KOG1434	Meiotic recombination protein Dmc1	DL	Cell cycle control, cell division, chromosome partitioning ; Replication, recombination and repair ;	gi|302698277|ref|XP_003038817.1|	RecA family ATPase [Schizophyllum commune H4-8]
GME10900	NA	NA	NA	NA	NA	NA	NA	NA	NA	NA	NA	NA	NA	NA	NA	NA	NA	NA	NA	gi|595770146|ref|XP_007263616.1|	hypothetical protein FOMMEDRAFT_152781 [Fomitiporia mediterranea MF3/22]
GME10901	NA	NA	NA	NA	NA	NA	NA	NA	NA	NA	NA	NA	NA	NA	NA	NA	NA	NA	NA	NA	NA
GME10902	NA	NA	NA	NA	NA	NA	NA	NA	NA	NA	NA	NA	NA	NA	NA	NA	NA	NA	NA	gi|646396066|gb|KDQ60376.1|	hypothetical protein JAAARDRAFT_32772 [Jaapia argillacea MUCL 33604]
GME10903	NA	NA	NA	NA	NA	NA	NA	2	{GO:0000166; nucleotide binding; molecular_function} {GO:0003676; nucleic acid binding; molecular_function}	NA	NA	NA	NA	NA	NA	NA	NA	NA	NA	gi|595770148|ref|XP_007263617.1|	hypothetical protein FOMMEDRAFT_145007 [Fomitiporia mediterranea MF3/22]
GME10904	NA	NA	NA	NA	NA	NA	NA	NA	NA	NA	NA	NA	NA	NA	NA	NA	NA	NA	NA	NA	NA
GME10905	NA	NA	NA	NA	NA	NA	NA	3	{GO:0004672; protein kinase activity; molecular_function} {GO:0005524; ATP binding; molecular_function} {GO:0006468; protein phosphorylation; biological_process}	NA	NA	NA	NA	NA	NA	NA	NA	NA	NA	gi|827756710|gb|KLO11408.1|	kinase-like protein [Schizopora paradoxa]
GME10906	NA	NA	NA	NA	NA	NA	NA	3	{GO:0004672; protein kinase activity; molecular_function} {GO:0005524; ATP binding; molecular_function} {GO:0006468; protein phosphorylation; biological_process}	NA	NA	NA	NA	NA	NA	NA	NA	NA	NA	gi|449547845|gb|EMD38812.1|	hypothetical protein CERSUDRAFT_133354, partial [Gelatoporia subvermispora B]
GME10907	NA	NA	NA	NA	NA	NA	NA	NA	NA	NA	NA	NA	NA	NA	NA	NA	NA	NA	NA	gi|595770156|ref|XP_007263621.1|	Mob1/phocein [Fomitiporia mediterranea MF3/22]
GME10908	Halobacillus_halophilus_DSM_2266_uid162033	Halhal	0	COG1028	NAD(P)-dependent dehydrogenase, short-chain alcohol dehydrogenase family	IQR	Lipid transport and metabolism;Secondary metabolites biosynthesis, transport and catabolism;General function prediction only	2	{GO:0008152; metabolic process; biological_process} {GO:0016491; oxidoreductase activity; molecular_function}	NA	NA	NA	NA	NA	SPAC4H3.08	KOG0725	Reductases with broad range of substrate specificities	R	General function prediction only ;	gi|595770158|ref|XP_007263622.1|	NAD-binding protein [Fomitiporia mediterranea MF3/22]
GME10909	NA	NA	NA	NA	NA	NA	NA	3	{GO:0005215; transporter activity; molecular_function} {GO:0016020; membrane; cellular_component} {GO:0055085; transmembrane transport; biological_process}	NA	NA	NA	NA	NA	NA	NA	NA	NA	NA	gi|595770160|ref|XP_007263623.1|	NCS cytosine-purine permease [Fomitiporia mediterranea MF3/22]
GME1090	NA	NA	NA	NA	NA	NA	NA	2	{GO:0003676; nucleic acid binding; molecular_function} {GO:0015074; DNA integration; biological_process}	NA	NA	NA	NA	NA	NA	NA	NA	NA	NA	gi|58268442|ref|XP_571377.1|	retrotransposon nucleocapsid protein [Cryptococcus neoformans var. neoformans JEC21]
GME10910	NA	NA	NA	NA	NA	NA	NA	NA	NA	NA	NA	NA	NA	NA	NA	NA	NA	NA	NA	gi|595770162|ref|XP_007263624.1|	hypothetical protein FOMMEDRAFT_118566 [Fomitiporia mediterranea MF3/22]
GME10911	NA	NA	NA	NA	NA	NA	NA	1	{GO:0005488; binding; molecular_function}	NA	NA	NA	NA	NA	NA	NA	NA	NA	NA	gi|595770164|ref|XP_007263625.1|	hypothetical protein FOMMEDRAFT_118567 [Fomitiporia mediterranea MF3/22]
GME10912	NA	NA	NA	NA	NA	NA	NA	3	{GO:0004672; protein kinase activity; molecular_function} {GO:0005524; ATP binding; molecular_function} {GO:0006468; protein phosphorylation; biological_process}	NA	NA	NA	NA	NA	NA	NA	NA	NA	NA	gi|595770166|ref|XP_007263626.1|	kinase-like protein [Fomitiporia mediterranea MF3/22]
GME10913	NA	NA	NA	NA	NA	NA	NA	2	{GO:0005515; protein binding; molecular_function} {GO:0008270; zinc ion binding; molecular_function}	NA	NA	NA	NA	NA	NA	NA	NA	NA	NA	gi|353239253|emb|CCA71171.1|	hypothetical protein PIIN_05107, partial [Piriformospora indica DSM 11827]
GME10914	NA	NA	NA	NA	NA	NA	NA	NA	NA	fme:FOMMEDRAFT_103536	K22377	LTN1	E3 ubiquitin-protein ligase listerin	--	NA	NA	NA	NA	NA	gi|595770168|ref|XP_007263627.1|	hypothetical protein FOMMEDRAFT_103536 [Fomitiporia mediterranea MF3/22]
GME10915	NA	NA	NA	NA	NA	NA	NA	1	{GO:0016787; hydrolase activity; molecular_function}	NA	NA	NA	NA	NA	NA	NA	NA	NA	NA	gi|595770392|ref|XP_007263739.1|	Metallo-dependent phosphatase [Fomitiporia mediterranea MF3/22]
GME10916	Singulisphaera_acidiphila_DSM_18658_uid81777	Sinaci	0	COG0652	Peptidyl-prolyl cis-trans isomerase (rotamase) - cyclophilin family	O	Posttranslational modification, protein turnover, chaperones	3	{GO:0000413; protein peptidyl-prolyl isomerization; biological_process} {GO:0003755; peptidyl-prolyl cis-trans isomerase activity; molecular_function} {GO:0006457; protein folding; biological_process}	cnb:CNBB4490	K01802	E5.2.1.8	peptidylprolyl isomerase	--	SPBC28F2.03	KOG0865	Cyclophilin type peptidyl-prolyl cis-trans isomerase	O	Posttranslational modification, protein turnover, chaperones ;	gi|595770394|ref|XP_007263740.1|	cyclophilin [Fomitiporia mediterranea MF3/22]
GME10917	NA	NA	NA	NA	NA	NA	NA	NA	NA	NA	NA	NA	NA	NA	NA	NA	NA	NA	NA	NA	NA
GME10918	NA	NA	NA	NA	NA	NA	NA	NA	NA	NA	NA	NA	NA	NA	NA	NA	NA	NA	NA	gi|595770398|ref|XP_007263742.1|	hypothetical protein FOMMEDRAFT_165976 [Fomitiporia mediterranea MF3/22]
GME10919	NA	NA	NA	NA	NA	NA	NA	NA	NA	NA	NA	NA	NA	NA	NA	NA	NA	NA	NA	gi|595770400|ref|XP_007263743.1|	hypothetical protein FOMMEDRAFT_139002 [Fomitiporia mediterranea MF3/22]
GME1091	NA	NA	NA	NA	NA	NA	NA	NA	NA	NA	NA	NA	NA	NA	NA	NA	NA	NA	NA	NA	NA
GME10920	Pseudovibrio_FO_BEG1_uid82373	Psefob	3	COG0543	NAD(P)H-flavin reductase	HC	Coenzyme transport and metabolism;Energy production and conversion	NA	NA	NA	NA	NA	NA	NA	NA	NA	NA	NA	NA	gi|595786778|ref|XP_007271932.1|	nonribosomal peptide synthetase 12 [Fomitiporia mediterranea MF3/22]
GME10921	NA	NA	NA	NA	NA	NA	NA	3	{GO:0000290; deadenylation-dependent decapping of nuclear-transcribed mRNA; biological_process} {GO:0008047; enzyme activator activity; molecular_function} {GO:0043085; positive regulation of catalytic activity; biological_process}	NA	NA	NA	NA	NA	NA	NA	NA	NA	NA	gi|595770402|ref|XP_007263744.1|	hypothetical protein FOMMEDRAFT_139003 [Fomitiporia mediterranea MF3/22]
GME10922	NA	NA	NA	NA	NA	NA	NA	NA	NA	NA	NA	NA	NA	NA	NA	NA	NA	NA	NA	gi|595765862|ref|XP_007261474.1|	hypothetical protein FOMMEDRAFT_164473 [Fomitiporia mediterranea MF3/22]
GME10923	NA	NA	NA	NA	NA	NA	NA	1	{GO:0005515; protein binding; molecular_function}	NA	NA	NA	NA	NA	NA	NA	NA	NA	NA	gi|595787144|ref|XP_007272115.1|	TPR-like protein, partial [Fomitiporia mediterranea MF3/22]
GME10924	NA	NA	NA	NA	NA	NA	NA	NA	NA	NA	NA	NA	NA	NA	NA	NA	NA	NA	NA	gi|595770388|ref|XP_007263737.1|	PLAC8-domain-containing protein [Fomitiporia mediterranea MF3/22]
GME10925	Streptomyces_bingchenggensis_BCW_1_uid82931	Strbin	1	COG4289	Uncharacterized protein	S	Function unknown	NA	NA	NA	NA	NA	NA	NA	NA	NA	NA	NA	NA	gi|595770386|ref|XP_007263736.1|	hypothetical protein FOMMEDRAFT_103711 [Fomitiporia mediterranea MF3/22]
GME10926	NA	NA	NA	NA	NA	NA	NA	NA	NA	NA	NA	NA	NA	NA	NA	NA	NA	NA	NA	gi|595770300|ref|XP_007263693.1|	hypothetical protein FOMMEDRAFT_79789 [Fomitiporia mediterranea MF3/22]
GME10927	NA	NA	NA	NA	NA	NA	NA	4	{GO:0003676; nucleic acid binding; molecular_function} {GO:0004519; endonuclease activity; molecular_function} {GO:0006308; DNA catabolic process; biological_process} {GO:0016788; hydrolase activity, acting on ester bonds; molecular_function}	NA	NA	NA	NA	NA	NA	NA	NA	NA	NA	gi|595770120|ref|XP_007263603.1|	phospholipase C/P1 nuclease [Fomitiporia mediterranea MF3/22]
GME10928	NA	NA	NA	NA	NA	NA	NA	NA	NA	NA	NA	NA	NA	NA	NA	NA	NA	NA	NA	gi|827759357|gb|KLO14004.1|	hypothetical protein SCHPADRAFT_928149 [Schizopora paradoxa]
GME10929	NA	NA	NA	NA	NA	NA	NA	4	{GO:0005506; iron ion binding; molecular_function} {GO:0016705; oxidoreductase activity, acting on paired donors, with incorporation or reduction of molecular oxygen; molecular_function} {GO:0020037; heme binding; molecular_function} {GO:0055114; oxidation-reduction process; biological_process}	NA	NA	NA	NA	NA	NA	NA	NA	NA	NA	gi|827759352|gb|KLO13999.1|	cytochrome P450 [Schizopora paradoxa]
GME1092	NA	NA	NA	NA	NA	NA	NA	2	{GO:0003676; nucleic acid binding; molecular_function} {GO:0008270; zinc ion binding; molecular_function}	NA	NA	NA	NA	NA	NA	NA	NA	NA	NA	NA	NA
GME10930	NA	NA	NA	NA	NA	NA	NA	1	{GO:0006355; regulation of transcription, DNA-templated; biological_process}	NA	NA	NA	NA	NA	NA	NA	NA	NA	NA	gi|630364867|ref|XP_007871708.1|	PAH2 domain-containing protein [Gloeophyllum trabeum ATCC 11539]
GME10931	NA	NA	NA	NA	NA	NA	NA	1	{GO:0006355; regulation of transcription, DNA-templated; biological_process}	fme:FOMMEDRAFT_118525	K11644	SIN3A	paired amphipathic helix protein Sin3a	[PATH:ko04919] Level1--Organismal Systems | Level2--Endocrine system | Level3--Thyroid hormone signaling pathway;[PATH:ko04139] Level1--Cellular Processes | Level2--Transport and catabolism | Level3--Mitophagy - yeast;[PATH:ko05202] Level1--Human Diseases | Level2--Cancers: Overview | Level3--Transcriptional misregulation in cancer;[PATH:ko05016] Level1--Human Diseases | Level2--Neurodegenerative…	NA	NA	NA	NA	NA	gi|595770116|ref|XP_007263601.1|	hypothetical protein FOMMEDRAFT_118525 [Fomitiporia mediterranea MF3/22]
GME10932	NA	NA	NA	NA	NA	NA	NA	4	{GO:0008152; metabolic process; biological_process} {GO:0016491; oxidoreductase activity; molecular_function} {GO:0016620; oxidoreductase activity, acting on the aldehyde or oxo group of donors, NAD or NADP as acceptor; molecular_function} {GO:0055114; oxidation-reduction process; biological_process}	NA	NA	NA	NA	NA	NA	NA	NA	NA	NA	gi|595770114|ref|XP_007263600.1|	aldehyde dehydrogenase [Fomitiporia mediterranea MF3/22]
GME10933	NA	NA	NA	NA	NA	NA	NA	4	{GO:0008152; metabolic process; biological_process} {GO:0016491; oxidoreductase activity; molecular_function} {GO:0016620; oxidoreductase activity, acting on the aldehyde or oxo group of donors, NAD or NADP as acceptor; molecular_function} {GO:0055114; oxidation-reduction process; biological_process}	NA	NA	NA	NA	NA	NA	NA	NA	NA	NA	gi|595770114|ref|XP_007263600.1|	aldehyde dehydrogenase [Fomitiporia mediterranea MF3/22]
GME10934	NA	NA	NA	NA	NA	NA	NA	4	{GO:0003723; RNA binding; molecular_function} {GO:0003743; translation initiation factor activity; molecular_function} {GO:0005737; cytoplasm; cellular_component} {GO:0006413; translational initiation; biological_process}	fme:FOMMEDRAFT_78379	K03259	EIF4E	translation initiation factor 4E	[PATH:ko04211] Level1--Organismal Systems | Level2--Aging | Level3--Longevity regulating pathway;[PATH:ko01521] Level1--Human Diseases | Level2--Drug resistance: Antineoplastic | Level3--EGFR tyrosine kinase inhibitor resistance;[PATH:ko04910] Level1--Organismal Systems | Level2--Endocrine system | Level3--Insulin signaling pathway;[PATH:ko03013] Level1--Genetic Information Processing | Level2--T…	NA	NA	NA	NA	NA	gi|595770112|ref|XP_007263599.1|	translation initiation factor eIF4e [Fomitiporia mediterranea MF3/22]
GME10935	NA	NA	NA	NA	NA	NA	NA	NA	NA	NA	NA	NA	NA	NA	NA	NA	NA	NA	NA	NA	NA
GME10936	NA	NA	NA	NA	NA	NA	NA	NA	NA	NA	NA	NA	NA	NA	NA	NA	NA	NA	NA	NA	NA
GME10937	NA	NA	NA	NA	NA	NA	NA	NA	NA	NA	NA	NA	NA	NA	NA	NA	NA	NA	NA	NA	NA
GME10938	NA	NA	NA	NA	NA	NA	NA	NA	NA	NA	NA	NA	NA	NA	NA	NA	NA	NA	NA	NA	NA
GME10939	NA	NA	NA	NA	NA	NA	NA	NA	NA	NA	NA	NA	NA	NA	NA	NA	NA	NA	NA	NA	NA
GME1093	NA	NA	NA	NA	NA	NA	NA	2	{GO:0003676; nucleic acid binding; molecular_function} {GO:0008270; zinc ion binding; molecular_function}	NA	NA	NA	NA	NA	NA	NA	NA	NA	NA	NA	NA
GME10940	NA	NA	NA	NA	NA	NA	NA	NA	NA	NA	NA	NA	NA	NA	NA	NA	NA	NA	NA	gi|595770106|ref|XP_007263596.1|	hypothetical protein FOMMEDRAFT_17748 [Fomitiporia mediterranea MF3/22]
GME10941	NA	NA	NA	NA	NA	NA	NA	2	{GO:0005199; structural constituent of cell wall; molecular_function} {GO:0009277; fungal-type cell wall; cellular_component}	NA	NA	NA	NA	NA	NA	NA	NA	NA	NA	NA	NA
GME10942	NA	NA	NA	NA	NA	NA	NA	1	{GO:0046872; metal ion binding; molecular_function}	NA	NA	NA	NA	NA	NA	NA	NA	NA	NA	NA	NA
GME10943	NA	NA	NA	NA	NA	NA	NA	2	{GO:0016021; integral component of membrane; cellular_component} {GO:0055085; transmembrane transport; biological_process}	NA	NA	NA	NA	NA	NA	NA	NA	NA	NA	gi|595770082|ref|XP_007263584.1|	MFS general substrate transporter [Fomitiporia mediterranea MF3/22]
GME10944	NA	NA	NA	NA	NA	NA	NA	3	{GO:0005215; transporter activity; molecular_function} {GO:0016021; integral component of membrane; cellular_component} {GO:0055085; transmembrane transport; biological_process}	NA	NA	NA	NA	NA	NA	NA	NA	NA	NA	gi|595770084|ref|XP_007263585.1|	MFS general substrate transporter [Fomitiporia mediterranea MF3/22]
GME10945	NA	NA	NA	NA	NA	NA	NA	1	{GO:0005515; protein binding; molecular_function}	fme:FOMMEDRAFT_144990	K12177	COPS3, CSN3	COP9 signalosome complex subunit 3	--	NA	NA	NA	NA	NA	gi|595770086|ref|XP_007263586.1|	hypothetical protein FOMMEDRAFT_144990 [Fomitiporia mediterranea MF3/22]
GME10946	NA	NA	NA	NA	NA	NA	NA	1	{GO:0016020; membrane; cellular_component}	fme:FOMMEDRAFT_118512	K21989	TMEM63	calcium permeable stress-gated cation channel	--	NA	NA	NA	NA	NA	gi|595770094|ref|XP_007263590.1|	DUF221-domain-containing protein [Fomitiporia mediterranea MF3/22]
GME10947	NA	NA	NA	NA	NA	NA	NA	NA	NA	NA	NA	NA	NA	NA	NA	NA	NA	NA	NA	gi|599108257|ref|XP_007383498.1|	hypothetical protein PUNSTDRAFT_68000 [Punctularia strigosozonata HHB-11173 SS5]
GME10948	Rahnella_Y9602_uid62715	Rahy96	1	COG0655	Multimeric flavodoxin WrbA	C	Energy production and conversion	3	{GO:0010181; FMN binding; molecular_function} {GO:0016491; oxidoreductase activity; molecular_function} {GO:0045892; negative regulation of transcription, DNA-templated; biological_process}	fme:FOMMEDRAFT_103475	K03809	wrbA	NAD(P)H dehydrogenase (quinone)	[PATH:ko01110] Level1--Metabolism | Level2--Global and overview maps | Level3--Biosynthesis of secondary metabolites;[PATH:ko01100] Level1--Metabolism | Level2--Global and overview maps | Level3--Metabolic pathways;[PATH:ko00130] Level1--Metabolism | Level2--Metabolism of cofactors and vitamins | Level3--Ubiquinone and other terpenoid-quinone biosynthesis	YDR032c	KOG3135	1,4-benzoquinone reductase-like; Trp repressor binding protein-like/protoplast-secreted protein	R	General function prediction only ;	gi|595770088|ref|XP_007263587.1|	flavo protein WrbA [Fomitiporia mediterranea MF3/22]
GME10949	NA	NA	NA	NA	NA	NA	NA	NA	NA	NA	NA	NA	NA	NA	NA	NA	NA	NA	NA	NA	NA
GME1094	NA	NA	NA	NA	NA	NA	NA	NA	NA	NA	NA	NA	NA	NA	NA	NA	NA	NA	NA	gi|595787688|ref|XP_007272387.1|	DNA/RNA polymerase [Fomitiporia mediterranea MF3/22]
GME10950	NA	NA	NA	NA	NA	NA	NA	NA	NA	NA	NA	NA	NA	NA	NA	NA	NA	NA	NA	gi|595770484|ref|XP_007263785.1|	hypothetical protein FOMMEDRAFT_139020 [Fomitiporia mediterranea MF3/22]
GME10951	NA	NA	NA	NA	NA	NA	NA	NA	NA	NA	NA	NA	NA	NA	NA	NA	NA	NA	NA	NA	NA
GME10952	NA	NA	NA	NA	NA	NA	NA	NA	NA	NA	NA	NA	NA	NA	NA	NA	NA	NA	NA	NA	NA
GME10953	NA	NA	NA	NA	NA	NA	NA	4	{GO:0005506; iron ion binding; molecular_function} {GO:0016705; oxidoreductase activity, acting on paired donors, with incorporation or reduction of molecular oxygen; molecular_function} {GO:0020037; heme binding; molecular_function} {GO:0055114; oxidation-reduction process; biological_process}	NA	NA	NA	NA	NA	NA	NA	NA	NA	NA	gi|595770474|ref|XP_007263780.1|	high nitrogen upregulated cytochrome P450 monooxygenase 2 [Fomitiporia mediterranea MF3/22]
GME10954	NA	NA	NA	NA	NA	NA	NA	2	{GO:0016021; integral component of membrane; cellular_component} {GO:0055085; transmembrane transport; biological_process}	NA	NA	NA	NA	NA	NA	NA	NA	NA	NA	gi|595782152|ref|XP_007269619.1|	MFS general substrate transporter [Fomitiporia mediterranea MF3/22]
GME10955	NA	NA	NA	NA	NA	NA	NA	4	{GO:0005506; iron ion binding; molecular_function} {GO:0016705; oxidoreductase activity, acting on paired donors, with incorporation or reduction of molecular oxygen; molecular_function} {GO:0020037; heme binding; molecular_function} {GO:0055114; oxidation-reduction process; biological_process}	mrr:Moror_1844	K22992	CYP628	cytochrome P450 family 628	--	NA	NA	NA	NA	NA	gi|595782154|ref|XP_007269620.1|	high nitrogen upregulated cytochrome P450 monooxygenase 2 [Fomitiporia mediterranea MF3/22]
GME10956	NA	NA	NA	NA	NA	NA	NA	NA	NA	NA	NA	NA	NA	NA	NA	NA	NA	NA	NA	NA	NA
GME10957	NA	NA	NA	NA	NA	NA	NA	NA	NA	NA	NA	NA	NA	NA	NA	NA	NA	NA	NA	NA	NA
GME10958	NA	NA	NA	NA	NA	NA	NA	NA	NA	NA	NA	NA	NA	NA	NA	NA	NA	NA	NA	gi|595770470|ref|XP_007263778.1|	hypothetical protein FOMMEDRAFT_17898 [Fomitiporia mediterranea MF3/22]
GME10959	NA	NA	NA	NA	NA	NA	NA	NA	NA	NA	NA	NA	NA	NA	NA	NA	NA	NA	NA	gi|595770468|ref|XP_007263777.1|	hypothetical protein FOMMEDRAFT_166003 [Fomitiporia mediterranea MF3/22]
GME1095	NA	NA	NA	NA	NA	NA	NA	2	{GO:0003676; nucleic acid binding; molecular_function} {GO:0015074; DNA integration; biological_process}	NA	NA	NA	NA	NA	NA	NA	NA	NA	NA	gi|471871276|emb|CCO36709.1|	Retrotransposable element Tf2 155 kDa protein type 2 [Rhizoctonia solani AG-1 IB]
GME10960	NA	NA	NA	NA	NA	NA	NA	1	{GO:0005515; protein binding; molecular_function}	NA	NA	NA	NA	NA	NA	NA	NA	NA	NA	gi|595770466|ref|XP_007263776.1|	hypothetical protein FOMMEDRAFT_139017 [Fomitiporia mediterranea MF3/22]
GME10961	NA	NA	NA	NA	NA	NA	NA	1	{GO:0008080; N-acetyltransferase activity; molecular_function}	NA	NA	NA	NA	NA	NA	NA	NA	NA	NA	gi|595770464|ref|XP_007263775.1|	hypothetical protein FOMMEDRAFT_26503 [Fomitiporia mediterranea MF3/22]
GME10962	NA	NA	NA	NA	NA	NA	NA	NA	NA	NA	NA	NA	NA	NA	NA	NA	NA	NA	NA	gi|595770462|ref|XP_007263774.1|	hypothetical protein FOMMEDRAFT_103763 [Fomitiporia mediterranea MF3/22]
GME10963	NA	NA	NA	NA	NA	NA	NA	NA	NA	NA	NA	NA	NA	NA	NA	NA	NA	NA	NA	NA	NA
GME10964	NA	NA	NA	NA	NA	NA	NA	NA	NA	NA	NA	NA	NA	NA	NA	NA	NA	NA	NA	gi|595770456|ref|XP_007263771.1|	hypothetical protein FOMMEDRAFT_118799 [Fomitiporia mediterranea MF3/22]
GME10965	NA	NA	NA	NA	NA	NA	NA	NA	NA	NA	NA	NA	NA	NA	NA	NA	NA	NA	NA	gi|646301209|gb|KDQ22360.1|	hypothetical protein PLEOSDRAFT_1109467 [Pleurotus ostreatus PC15]
GME10966	NA	NA	NA	NA	NA	NA	NA	NA	NA	NA	NA	NA	NA	NA	NA	NA	NA	NA	NA	NA	NA
GME10967	NA	NA	NA	NA	NA	NA	NA	1	{GO:0003676; nucleic acid binding; molecular_function}	NA	NA	NA	NA	NA	NA	NA	NA	NA	NA	gi|807760923|ref|XP_012185256.1|	predicted protein [Fibroporia radiculosa]
GME10968	NA	NA	NA	NA	NA	NA	NA	NA	NA	NA	NA	NA	NA	NA	NA	NA	NA	NA	NA	gi|595770452|ref|XP_007263769.1|	hypothetical protein FOMMEDRAFT_152951 [Fomitiporia mediterranea MF3/22]
GME10969	NA	NA	NA	NA	NA	NA	NA	NA	NA	NA	NA	NA	NA	NA	NA	NA	NA	NA	NA	NA	NA
GME1096	NA	NA	NA	NA	NA	NA	NA	NA	NA	NA	NA	NA	NA	NA	NA	NA	NA	NA	NA	NA	NA
GME10970	NA	NA	NA	NA	NA	NA	NA	1	{GO:0005515; protein binding; molecular_function}	NA	NA	NA	NA	NA	NA	NA	NA	NA	NA	gi|595770450|ref|XP_007263768.1|	hypothetical protein FOMMEDRAFT_118794 [Fomitiporia mediterranea MF3/22]
GME10971	NA	NA	NA	NA	NA	NA	NA	NA	NA	abv:AGABI2DRAFT151337	K20520	DBNL, ABP1	drebrin-like protein	--	NA	NA	NA	NA	NA	gi|595770448|ref|XP_007263767.1|	carboxylesterase [Fomitiporia mediterranea MF3/22]
GME10972	NA	NA	NA	NA	NA	NA	NA	NA	NA	NA	NA	NA	NA	NA	NA	NA	NA	NA	NA	gi|595770446|ref|XP_007263766.1|	hypothetical protein FOMMEDRAFT_78190 [Fomitiporia mediterranea MF3/22]
GME10973	NA	NA	NA	NA	NA	NA	NA	NA	NA	NA	NA	NA	NA	NA	NA	NA	NA	NA	NA	gi|827756696|gb|KLO11394.1|	hypothetical protein SCHPADRAFT_474284 [Schizopora paradoxa]
GME10974	NA	NA	NA	NA	NA	NA	NA	2	{GO:0008152; metabolic process; biological_process} {GO:0016846; carbon-sulfur lyase activity; molecular_function}	NA	NA	NA	NA	NA	NA	NA	NA	NA	NA	gi|595770406|ref|XP_007263746.1|	hypothetical protein FOMMEDRAFT_139005 [Fomitiporia mediterranea MF3/22]
GME10975	NA	NA	NA	NA	NA	NA	NA	2	{GO:0008152; metabolic process; biological_process} {GO:0016846; carbon-sulfur lyase activity; molecular_function}	NA	NA	NA	NA	NA	NA	NA	NA	NA	NA	gi|595770406|ref|XP_007263746.1|	hypothetical protein FOMMEDRAFT_139005 [Fomitiporia mediterranea MF3/22]
GME10976	NA	NA	NA	NA	NA	NA	NA	NA	NA	NA	NA	NA	NA	NA	NA	NA	NA	NA	NA	NA	NA
GME10977	NA	NA	NA	NA	NA	NA	NA	NA	NA	NA	NA	NA	NA	NA	NA	NA	NA	NA	NA	gi|595770412|ref|XP_007263749.1|	hypothetical protein FOMMEDRAFT_79127, partial [Fomitiporia mediterranea MF3/22]
GME10978	Pirellula_staleyi_DSM_6068_uid43209	Pirsta	0	COG0401	Uncharacterized membrane protein YqaE, homolog of Blt101, UPF0057 family	S	Function unknown	1	{GO:0016021; integral component of membrane; cellular_component}	NA	NA	NA	NA	NA	CE02385	KOG1773	Stress responsive protein	R	General function prediction only ;	gi|752374123|gb|KIO31849.1|	hypothetical protein M407DRAFT_241611 [Tulasnella calospora MUT 4182]
GME10979	Chelativorans_BNC1_uid58069	Chebnc	0	COG1012	Acyl-CoA reductase or other NAD-dependent aldehyde dehydrogenase	C	Energy production and conversion	4	{GO:0008152; metabolic process; biological_process} {GO:0016491; oxidoreductase activity; molecular_function} {GO:0016620; oxidoreductase activity, acting on the aldehyde or oxo group of donors, NAD or NADP as acceptor; molecular_function} {GO:0055114; oxidation-reduction process; biological_process}	NA	NA	NA	NA	NA	NA	NA	NA	NA	NA	gi|595770114|ref|XP_007263600.1|	aldehyde dehydrogenase [Fomitiporia mediterranea MF3/22]
GME1097	NA	NA	NA	NA	NA	NA	NA	2	{GO:0016021; integral component of membrane; cellular_component} {GO:0055085; transmembrane transport; biological_process}	NA	NA	NA	NA	NA	NA	NA	NA	NA	NA	gi|827763194|gb|KLO17792.1|	MFS general substrate transporter [Schizopora paradoxa]
GME10980	NA	NA	NA	NA	NA	NA	NA	NA	NA	NA	NA	NA	NA	NA	NA	NA	NA	NA	NA	gi|595770420|ref|XP_007263753.1|	hypothetical protein FOMMEDRAFT_103735 [Fomitiporia mediterranea MF3/22]
GME10981	NA	NA	NA	NA	NA	NA	NA	NA	NA	NA	NA	NA	NA	NA	NA	NA	NA	NA	NA	NA	NA
GME10982	NA	NA	NA	NA	NA	NA	NA	NA	NA	NA	NA	NA	NA	NA	NA	NA	NA	NA	NA	NA	NA
GME10983	NA	NA	NA	NA	NA	NA	NA	3	{GO:0003333; amino acid transmembrane transport; biological_process} {GO:0015171; amino acid transmembrane transporter activity; molecular_function} {GO:0016020; membrane; cellular_component}	NA	NA	NA	NA	NA	NA	NA	NA	NA	NA	gi|630360303|ref|XP_007869426.1|	APC amino acid permease [Gloeophyllum trabeum ATCC 11539]
GME10984	NA	NA	NA	NA	NA	NA	NA	6	{GO:0003333; amino acid transmembrane transport; biological_process} {GO:0006865; amino acid transport; biological_process} {GO:0015171; amino acid transmembrane transporter activity; molecular_function} {GO:0016020; membrane; cellular_component} {GO:0016021; integral component of membrane; cellular_component} {GO:0055085; transmembrane transport; biological_process}	NA	NA	NA	NA	NA	NA	NA	NA	NA	NA	gi|630360303|ref|XP_007869426.1|	APC amino acid permease [Gloeophyllum trabeum ATCC 11539]
GME10985	NA	NA	NA	NA	NA	NA	NA	NA	NA	NA	NA	NA	NA	NA	NA	NA	NA	NA	NA	gi|595770424|ref|XP_007263755.1|	hypothetical protein FOMMEDRAFT_77964 [Fomitiporia mediterranea MF3/22]
GME10986	NA	NA	NA	NA	NA	NA	NA	NA	NA	NA	NA	NA	NA	NA	NA	NA	NA	NA	NA	gi|595770426|ref|XP_007263756.1|	hypothetical protein FOMMEDRAFT_145088 [Fomitiporia mediterranea MF3/22]
GME10987	Tistrella_mobilis_KA081020_065_uid167486	Tismob	0	COG0625	Glutathione S-transferase	O	Posttranslational modification, protein turnover, chaperones	1	{GO:0005515; protein binding; molecular_function}	fme:FOMMEDRAFT_165989	K00799	GST, gst	glutathione S-transferase	[PATH:ko00980] Level1--Metabolism | Level2--Xenobiotics biodegradation and metabolism | Level3--Metabolism of xenobiotics by cytochrome P450;[PATH:ko00982] Level1--Metabolism | Level2--Xenobiotics biodegradation and metabolism | Level3--Drug metabolism - cytochrome P450;[PATH:ko00983] Level1--Metabolism | Level2--Xenobiotics biodegradation and metabolism | Level3--Drug metabolism - other enzymes;…	NA	NA	NA	NA	NA	gi|595770428|ref|XP_007263757.1|	thioredoxin-like protein [Fomitiporia mediterranea MF3/22]
GME10988	Herpetosiphon_aurantiacus_DSM_785_uid58599	Heraur	0	COG0667	Predicted oxidoreductase (related to aryl-alcohol dehydrogenase)	R	General function prediction only	NA	NA	NA	NA	NA	NA	NA	SPAC1F7.12	KOG1575	Voltage-gated shaker-like K+ channel, subunit beta/KCNAB	C	Energy production and conversion ;	gi|595770432|ref|XP_007263759.1|	Aldo/keto reductase [Fomitiporia mediterranea MF3/22]
GME10989	NA	NA	NA	NA	NA	NA	NA	NA	NA	NA	NA	NA	NA	NA	NA	NA	NA	NA	NA	NA	NA
GME1098	NA	NA	NA	NA	NA	NA	NA	NA	NA	NA	NA	NA	NA	NA	NA	NA	NA	NA	NA	gi|749897217|gb|KIJ64861.1|	hypothetical protein HYDPIDRAFT_40046 [Hydnomerulius pinastri MD-312]
GME10990	NA	NA	NA	NA	NA	NA	NA	2	{GO:0003676; nucleic acid binding; molecular_function} {GO:0015074; DNA integration; biological_process}	NA	NA	NA	NA	NA	NA	NA	NA	NA	NA	gi|58268442|ref|XP_571377.1|	retrotransposon nucleocapsid protein [Cryptococcus neoformans var. neoformans JEC21]
GME10991	NA	NA	NA	NA	NA	NA	NA	2	{GO:0003676; nucleic acid binding; molecular_function} {GO:0008270; zinc ion binding; molecular_function}	NA	NA	NA	NA	NA	NA	NA	NA	NA	NA	NA	NA
GME10992	NA	NA	NA	NA	NA	NA	NA	NA	NA	NA	NA	NA	NA	NA	NA	NA	NA	NA	NA	NA	NA
GME10993	NA	NA	NA	NA	NA	NA	NA	NA	NA	NA	NA	NA	NA	NA	NA	NA	NA	NA	NA	NA	NA
GME10994	NA	NA	NA	NA	NA	NA	NA	NA	NA	NA	NA	NA	NA	NA	NA	NA	NA	NA	NA	NA	NA
GME10995	Acinetobacter_baumannii_ATCC_17978_uid58731	Acibau	2	COG0667	Predicted oxidoreductase (related to aryl-alcohol dehydrogenase)	R	General function prediction only	NA	NA	NA	NA	NA	NA	NA	NA	NA	NA	NA	NA	gi|597980699|ref|XP_007363315.1|	hypothetical protein DICSQDRAFT_178893 [Dichomitus squalens LYAD-421 SS1]
GME10996	NA	NA	NA	NA	NA	NA	NA	3	{GO:0003676; nucleic acid binding; molecular_function} {GO:0008270; zinc ion binding; molecular_function} {GO:0015074; DNA integration; biological_process}	NA	NA	NA	NA	NA	NA	NA	NA	NA	NA	gi|691792454|emb|CDO72200.1|	hypothetical protein BN946_scf184970.g52 [Trametes cinnabarina]
GME10997	Deinococcus_radiodurans_R1_uid57665	Deirad	0	COG0667	Predicted oxidoreductase (related to aryl-alcohol dehydrogenase)	R	General function prediction only	NA	NA	NA	NA	NA	NA	NA	SPAC1F7.12	KOG1575	Voltage-gated shaker-like K+ channel, subunit beta/KCNAB	C	Energy production and conversion ;	gi|827759350|gb|KLO13997.1|	Aldo/keto reductase [Schizopora paradoxa]
GME10998	Deinococcus_radiodurans_R1_uid57665	Deirad	0	COG0667	Predicted oxidoreductase (related to aryl-alcohol dehydrogenase)	R	General function prediction only	NA	NA	psco:LY89DRAFT_630315	K05275	E1.1.1.65	pyridoxine 4-dehydrogenase	[PATH:ko01120] Level1--Metabolism | Level2--Global and overview maps | Level3--Microbial metabolism in diverse environments;[PATH:ko01100] Level1--Metabolism | Level2--Global and overview maps | Level3--Metabolic pathways;[PATH:ko00750] Level1--Metabolism | Level2--Metabolism of cofactors and vitamins | Level3--Vitamin B6 metabolism	SPAC1F7.12	KOG1575	Voltage-gated shaker-like K+ channel, subunit beta/KCNAB	C	Energy production and conversion ;	gi|595770432|ref|XP_007263759.1|	Aldo/keto reductase [Fomitiporia mediterranea MF3/22]
GME10999	Chitinophaga_pinensis_DSM_2588_uid59113	Chipin	0	COG0667	Predicted oxidoreductase (related to aryl-alcohol dehydrogenase)	R	General function prediction only	NA	NA	NA	NA	NA	NA	NA	NA	NA	NA	NA	NA	gi|646385658|gb|KDQ50793.1|	hypothetical protein JAAARDRAFT_164409 [Jaapia argillacea MUCL 33604]
GME1099	NA	NA	NA	NA	NA	NA	NA	2	{GO:0016021; integral component of membrane; cellular_component} {GO:0055085; transmembrane transport; biological_process}	NA	NA	NA	NA	NA	NA	NA	NA	NA	NA	gi|827763194|gb|KLO17792.1|	MFS general substrate transporter [Schizopora paradoxa]
GME109	NA	NA	NA	NA	NA	NA	NA	4	{GO:0000126; transcription factor TFIIIB complex; cellular_component} {GO:0001026; TFIIIB-type transcription factor activity; molecular_function} {GO:0003677; DNA binding; molecular_function} {GO:0006359; regulation of transcription from RNA polymerase III promoter; biological_process}	fme:FOMMEDRAFT_105727	K15198	BDP1, TFC5	transcription factor TFIIIB component B''	--	NA	NA	NA	NA	NA	gi|595773380|ref|XP_007265233.1|	hypothetical protein FOMMEDRAFT_105727 [Fomitiporia mediterranea MF3/22]
GME10	NA	NA	NA	NA	NA	NA	NA	NA	NA	NA	NA	NA	NA	NA	NA	NA	NA	NA	NA	gi|595767850|ref|XP_007262468.1|	hypothetical protein FOMMEDRAFT_16856 [Fomitiporia mediterranea MF3/22]
GME11000	NA	NA	NA	NA	NA	NA	NA	NA	NA	NA	NA	NA	NA	NA	NA	NA	NA	NA	NA	NA	NA
GME11001	NA	NA	NA	NA	NA	NA	NA	NA	NA	NA	NA	NA	NA	NA	NA	NA	NA	NA	NA	gi|595770434|ref|XP_007263760.1|	hypothetical protein FOMMEDRAFT_17884 [Fomitiporia mediterranea MF3/22]
GME11002	NA	NA	NA	NA	NA	NA	NA	NA	NA	NA	NA	NA	NA	NA	SPBC25H2.14	KOG3012	Uncharacterized conserved protein	S	Function unknown ;	gi|595770436|ref|XP_007263761.1|	UNC-50-like protein [Fomitiporia mediterranea MF3/22]
GME11003	NA	NA	NA	NA	NA	NA	NA	1	{GO:0016787; hydrolase activity; molecular_function}	fme:FOMMEDRAFT_17885	K04348	PPP3C, CNA	serine/threonine-protein phosphatase 2B catalytic subunit	[PATH:ko04360] Level1--Organismal Systems | Level2--Development | Level3--Axon guidance;[PATH:ko05014] Level1--Human Diseases | Level2--Neurodegenerative diseases | Level3--Amyotrophic lateral sclerosis (ALS);[PATH:ko04022] Level1--Environmental Information Processing | Level2--Signal transduction | Level3--cGMP-PKG signaling pathway;[PATH:ko04020] Level1--Environmental Information Processing | L…	SPBC1346.01c	KOG0375	Serine-threonine phosphatase 2B, catalytic subunit	R	General function prediction only ;	gi|595770438|ref|XP_007263762.1|	serine/threonine protein phosphatase 2B [Fomitiporia mediterranea MF3/22]
GME11004	NA	NA	NA	NA	NA	NA	NA	2	{GO:0016021; integral component of membrane; cellular_component} {GO:0055085; transmembrane transport; biological_process}	NA	NA	NA	NA	NA	NA	NA	NA	NA	NA	gi|595779704|ref|XP_007268395.1|	MFS general substrate transporter [Fomitiporia mediterranea MF3/22]
GME11005	NA	NA	NA	NA	NA	NA	NA	NA	NA	fme:FOMMEDRAFT_118786	K18803	HPM1	protein-histidine N-methyltransferase	--	NA	NA	NA	NA	NA	gi|595770440|ref|XP_007263763.1|	hypothetical protein FOMMEDRAFT_118786 [Fomitiporia mediterranea MF3/22]
GME11006	NA	NA	NA	NA	NA	NA	NA	NA	NA	NA	NA	NA	NA	NA	NA	NA	NA	NA	NA	NA	NA
GME11007	NA	NA	NA	NA	NA	NA	NA	NA	NA	NA	NA	NA	NA	NA	NA	NA	NA	NA	NA	NA	NA
GME11008	NA	NA	NA	NA	NA	NA	NA	NA	NA	NA	NA	NA	NA	NA	NA	NA	NA	NA	NA	NA	NA
GME11009	NA	NA	NA	NA	NA	NA	NA	2	{GO:0003676; nucleic acid binding; molecular_function} {GO:0015074; DNA integration; biological_process}	NA	NA	NA	NA	NA	NA	NA	NA	NA	NA	NA	NA
GME1100	NA	NA	NA	NA	NA	NA	NA	7	{GO:0003735; structural constituent of ribosome; molecular_function} {GO:0003824; catalytic activity; molecular_function} {GO:0005840; ribosome; cellular_component} {GO:0005975; carbohydrate metabolic process; biological_process} {GO:0006412; translation; biological_process} {GO:0015934; large ribosomal subunit; cellular_component} {GO:0030246; carbohydrate binding; molecular_function}	NA	NA	NA	NA	NA	NA	NA	NA	NA	NA	gi|595777680|ref|XP_007267383.1|	glycoside hydrolase family 92 protein [Fomitiporia mediterranea MF3/22]
GME11010	NA	NA	NA	NA	NA	NA	NA	NA	NA	NA	NA	NA	NA	NA	NA	NA	NA	NA	NA	NA	NA
GME11011	NA	NA	NA	NA	NA	NA	NA	NA	NA	NA	NA	NA	NA	NA	NA	NA	NA	NA	NA	NA	NA
GME11012	NA	NA	NA	NA	NA	NA	NA	NA	NA	NA	NA	NA	NA	NA	NA	NA	NA	NA	NA	NA	NA
GME11013	NA	NA	NA	NA	NA	NA	NA	NA	NA	NA	NA	NA	NA	NA	NA	NA	NA	NA	NA	gi|595781832|ref|XP_007269459.1|	hypothetical protein FOMMEDRAFT_49705, partial [Fomitiporia mediterranea MF3/22]
GME11014	NA	NA	NA	NA	NA	NA	NA	2	{GO:0003676; nucleic acid binding; molecular_function} {GO:0015074; DNA integration; biological_process}	NA	NA	NA	NA	NA	NA	NA	NA	NA	NA	gi|691792454|emb|CDO72200.1|	hypothetical protein BN946_scf184970.g52 [Trametes cinnabarina]
GME11015	NA	NA	NA	NA	NA	NA	NA	NA	NA	NA	NA	NA	NA	NA	NA	NA	NA	NA	NA	gi|961964428|gb|KTB37815.1|	hypothetical protein WG66_9610 [Moniliophthora roreri]
GME11016	NA	NA	NA	NA	NA	NA	NA	2	{GO:0016021; integral component of membrane; cellular_component} {GO:0022900; electron transport chain; biological_process}	NA	NA	NA	NA	NA	NA	NA	NA	NA	NA	NA	NA
GME11017	NA	NA	NA	NA	NA	NA	NA	NA	NA	NA	NA	NA	NA	NA	NA	NA	NA	NA	NA	NA	NA
GME11018	NA	NA	NA	NA	NA	NA	NA	2	{GO:0003676; nucleic acid binding; molecular_function} {GO:0015074; DNA integration; biological_process}	NA	NA	NA	NA	NA	NA	NA	NA	NA	NA	gi|595781832|ref|XP_007269459.1|	hypothetical protein FOMMEDRAFT_49705, partial [Fomitiporia mediterranea MF3/22]
GME11019	NA	NA	NA	NA	NA	NA	NA	NA	NA	NA	NA	NA	NA	NA	NA	NA	NA	NA	NA	gi|471876295|emb|CCO35649.1|	Retrotransposable element Tf2 155 kDa protein type 1 [Rhizoctonia solani AG-1 IB]
GME1101	NA	NA	NA	NA	NA	NA	NA	4	{GO:0005524; ATP binding; molecular_function} {GO:0005737; cytoplasm; cellular_component} {GO:0006457; protein folding; biological_process} {GO:0042026; protein refolding; biological_process}	NA	NA	NA	NA	NA	NA	NA	NA	NA	NA	NA	NA
GME11020	NA	NA	NA	NA	NA	NA	NA	2	{GO:0004190; aspartic-type endopeptidase activity; molecular_function} {GO:0006508; proteolysis; biological_process}	NA	NA	NA	NA	NA	NA	NA	NA	NA	NA	NA	NA
GME11021	NA	NA	NA	NA	NA	NA	NA	2	{GO:0003676; nucleic acid binding; molecular_function} {GO:0008270; zinc ion binding; molecular_function}	NA	NA	NA	NA	NA	NA	NA	NA	NA	NA	NA	NA
GME11022	NA	NA	NA	NA	NA	NA	NA	NA	NA	NA	NA	NA	NA	NA	NA	NA	NA	NA	NA	NA	NA
GME11023	NA	NA	NA	NA	NA	NA	NA	NA	NA	NA	NA	NA	NA	NA	NA	NA	NA	NA	NA	NA	NA
GME11024	NA	NA	NA	NA	NA	NA	NA	2	{GO:0003676; nucleic acid binding; molecular_function} {GO:0015074; DNA integration; biological_process}	NA	NA	NA	NA	NA	NA	NA	NA	NA	NA	gi|752359414|gb|KIO17550.1|	hypothetical protein M407DRAFT_84869, partial [Tulasnella calospora MUT 4182]
GME11025	NA	NA	NA	NA	NA	NA	NA	NA	NA	NA	NA	NA	NA	NA	NA	NA	NA	NA	NA	NA	NA
GME11026	NA	NA	NA	NA	NA	NA	NA	1	{GO:0046983; protein dimerization activity; molecular_function}	NA	NA	NA	NA	NA	NA	NA	NA	NA	NA	NA	NA
GME11027	NA	NA	NA	NA	NA	NA	NA	NA	NA	NA	NA	NA	NA	NA	NA	NA	NA	NA	NA	NA	NA
GME11028	NA	NA	NA	NA	NA	NA	NA	NA	NA	NA	NA	NA	NA	NA	NA	NA	NA	NA	NA	NA	NA
GME11029	NA	NA	NA	NA	NA	NA	NA	NA	NA	NA	NA	NA	NA	NA	NA	NA	NA	NA	NA	NA	NA
GME1102	NA	NA	NA	NA	NA	NA	NA	4	{GO:0003735; structural constituent of ribosome; molecular_function} {GO:0005622; intracellular; cellular_component} {GO:0005840; ribosome; cellular_component} {GO:0006414; translational elongation; biological_process}	fme:FOMMEDRAFT_29086	K02942	RP-LP1, RPLP1	large subunit ribosomal protein LP1	[PATH:ko03010] Level1--Genetic Information Processing | Level2--Translation | Level3--Ribosome	SPAC644.15	KOG1762	60s acidic ribosomal protein P1	J	Translation, ribosomal structure and biogenesis ;	gi|595777672|ref|XP_007267379.1|	hypothetical protein FOMMEDRAFT_29086 [Fomitiporia mediterranea MF3/22]
GME11030	NA	NA	NA	NA	NA	NA	NA	2	{GO:0003676; nucleic acid binding; molecular_function} {GO:0008270; zinc ion binding; molecular_function}	NA	NA	NA	NA	NA	NA	NA	NA	NA	NA	NA	NA
GME11031	NA	NA	NA	NA	NA	NA	NA	4	{GO:0003676; nucleic acid binding; molecular_function} {GO:0004190; aspartic-type endopeptidase activity; molecular_function} {GO:0006508; proteolysis; biological_process} {GO:0015074; DNA integration; biological_process}	NA	NA	NA	NA	NA	NA	NA	NA	NA	NA	gi|58268442|ref|XP_571377.1|	retrotransposon nucleocapsid protein [Cryptococcus neoformans var. neoformans JEC21]
GME11032	NA	NA	NA	NA	NA	NA	NA	NA	NA	NA	NA	NA	NA	NA	NA	NA	NA	NA	NA	NA	NA
GME11033	NA	NA	NA	NA	NA	NA	NA	2	{GO:0016021; integral component of membrane; cellular_component} {GO:0022900; electron transport chain; biological_process}	NA	NA	NA	NA	NA	NA	NA	NA	NA	NA	NA	NA
GME11034	NA	NA	NA	NA	NA	NA	NA	NA	NA	NA	NA	NA	NA	NA	NA	NA	NA	NA	NA	NA	NA
GME11035	NA	NA	NA	NA	NA	NA	NA	NA	NA	NA	NA	NA	NA	NA	NA	NA	NA	NA	NA	gi|595781832|ref|XP_007269459.1|	hypothetical protein FOMMEDRAFT_49705, partial [Fomitiporia mediterranea MF3/22]
GME11036	NA	NA	NA	NA	NA	NA	NA	2	{GO:0003676; nucleic acid binding; molecular_function} {GO:0015074; DNA integration; biological_process}	NA	NA	NA	NA	NA	NA	NA	NA	NA	NA	gi|597919978|ref|XP_007314333.1|	hypothetical protein SERLADRAFT_433232 [Serpula lacrymans var. lacrymans S7.9]
GME11037	NA	NA	NA	NA	NA	NA	NA	2	{GO:0003676; nucleic acid binding; molecular_function} {GO:0008270; zinc ion binding; molecular_function}	NA	NA	NA	NA	NA	NA	NA	NA	NA	NA	NA	NA
GME11038	NA	NA	NA	NA	NA	NA	NA	NA	NA	NA	NA	NA	NA	NA	NA	NA	NA	NA	NA	NA	NA
GME11039	NA	NA	NA	NA	NA	NA	NA	NA	NA	NA	NA	NA	NA	NA	NA	NA	NA	NA	NA	NA	NA
GME1103	NA	NA	NA	NA	NA	NA	NA	3	{GO:0005737; cytoplasm; cellular_component} {GO:0006914; autophagy; biological_process} {GO:0008641; small protein activating enzyme activity; molecular_function}	fme:FOMMEDRAFT_109016	K08337	ATG7	ubiquitin-like modifier-activating enzyme ATG7	[PATH:ko04140] Level1--Cellular Processes | Level2--Transport and catabolism | Level3--Autophagy - animal;[PATH:ko04216] Level1--Cellular Processes | Level2--Cell growth and death | Level3--Ferroptosis;[PATH:ko04138] Level1--Cellular Processes | Level2--Transport and catabolism | Level3--Autophagy - yeast;[PATH:ko04136] Level1--Cellular Processes | Level2--Transport and catabolism | Level3--Autop…	Hs5453668	KOG2337	Ubiquitin activating E1 enzyme-like protein	H	Coenzyme transport and metabolism ;	gi|595777670|ref|XP_007267378.1|	ubiquitin-like conjugating enzyme [Fomitiporia mediterranea MF3/22]
GME11040	NA	NA	NA	NA	NA	NA	NA	NA	NA	NA	NA	NA	NA	NA	NA	NA	NA	NA	NA	gi|595781418|ref|XP_007269252.1|	hypothetical protein FOMMEDRAFT_136011 [Fomitiporia mediterranea MF3/22]
GME11041	Agromonas_oligotrophica_S58_uid192186	Agroli	1	COG1670	Protein N-acetyltransferase, RimJ/RimL family	JO	Translation, ribosomal structure and biogenesis;Posttranslational modification, protein turnover, chaperones	NA	NA	fme:FOMMEDRAFT_28247	K22151	SIDF	N5-hydroxy-L-ornithine N5-transacylase	--	NA	NA	NA	NA	NA	gi|827763248|gb|KLO17845.1|	hypothetical protein SCHPADRAFT_913418 [Schizopora paradoxa]
GME11042	NA	NA	NA	NA	NA	NA	NA	NA	NA	NA	NA	NA	NA	NA	NA	NA	NA	NA	NA	gi|595784708|ref|XP_007270897.1|	hypothetical protein FOMMEDRAFT_170811 [Fomitiporia mediterranea MF3/22]
GME11043	NA	NA	NA	NA	NA	NA	NA	2	{GO:0016021; integral component of membrane; cellular_component} {GO:0055085; transmembrane transport; biological_process}	NA	NA	NA	NA	NA	NA	NA	NA	NA	NA	gi|751743073|gb|KIM91346.1|	hypothetical protein PILCRDRAFT_810618 [Piloderma croceum F 1598]
GME11044	NA	NA	NA	NA	NA	NA	NA	NA	NA	NA	NA	NA	NA	NA	NA	NA	NA	NA	NA	NA	NA
GME11045	NA	NA	NA	NA	NA	NA	NA	NA	NA	NA	NA	NA	NA	NA	NA	NA	NA	NA	NA	NA	NA
GME11046	NA	NA	NA	NA	NA	NA	NA	NA	NA	NA	NA	NA	NA	NA	NA	NA	NA	NA	NA	NA	NA
GME11047	Streptosporangium_roseum_DSM_43021_uid42521	Strros	1	COG2124	Cytochrome P450	QV	Secondary metabolites biosynthesis, transport and catabolism;Defense mechanisms	8	{GO:0003958; NADPH-hemoprotein reductase activity; molecular_function} {GO:0005506; iron ion binding; molecular_function} {GO:0010181; FMN binding; molecular_function} {GO:0016491; oxidoreductase activity; molecular_function} {GO:0016705; oxidoreductase activity, acting on paired donors, with incorporation or reduction of molecular oxygen; molecular_function} {GO:0020037; heme binding; molecular_…	fme:FOMMEDRAFT_107452	K14338	cypD_E, CYP102A2_3	cytochrome P450 / NADPH-cytochrome P450 reductase	[PATH:ko01120] Level1--Metabolism | Level2--Global and overview maps | Level3--Microbial metabolism in diverse environments;[PATH:ko00627] Level1--Metabolism | Level2--Xenobiotics biodegradation and metabolism | Level3--Aminobenzoate degradation;[PATH:ko00380] Level1--Metabolism | Level2--Amino acid metabolism | Level3--Tryptophan metabolism;[PATH:ko00071] Level1--Metabolism | Level2--Lipid metab…	NA	NA	NA	NA	NA	gi|595775418|ref|XP_007266252.1|	cytochrome P450 oxidoreductase OrdA-like protein [Fomitiporia mediterranea MF3/22]
GME11048	NA	NA	NA	NA	NA	NA	NA	NA	NA	NA	NA	NA	NA	NA	NA	NA	NA	NA	NA	gi|595783566|ref|XP_007270326.1|	hypothetical protein FOMMEDRAFT_160604 [Fomitiporia mediterranea MF3/22]
GME11049	NA	NA	NA	NA	NA	NA	NA	NA	NA	NA	NA	NA	NA	NA	NA	NA	NA	NA	NA	NA	NA
GME1104	NA	NA	NA	NA	NA	NA	NA	4	{GO:0005506; iron ion binding; molecular_function} {GO:0016705; oxidoreductase activity, acting on paired donors, with incorporation or reduction of molecular oxygen; molecular_function} {GO:0020037; heme binding; molecular_function} {GO:0055114; oxidation-reduction process; biological_process}	NA	NA	NA	NA	NA	NA	NA	NA	NA	NA	gi|595778502|ref|XP_007267794.1|	high nitrogen upregulated cytochrome P450 monooxygenase 2 [Fomitiporia mediterranea MF3/22]
GME11050	NA	NA	NA	NA	NA	NA	NA	NA	NA	NA	NA	NA	NA	NA	NA	NA	NA	NA	NA	gi|595782602|ref|XP_007269844.1|	hypothetical protein FOMMEDRAFT_22921, partial [Fomitiporia mediterranea MF3/22]
GME11051	NA	NA	NA	NA	NA	NA	NA	NA	NA	NA	NA	NA	NA	NA	NA	NA	NA	NA	NA	gi|595775422|ref|XP_007266254.1|	hypothetical protein FOMMEDRAFT_155820 [Fomitiporia mediterranea MF3/22]
GME11052	NA	NA	NA	NA	NA	NA	NA	NA	NA	NA	NA	NA	NA	NA	NA	NA	NA	NA	NA	NA	NA
GME11053	NA	NA	NA	NA	NA	NA	NA	NA	NA	NA	NA	NA	NA	NA	NA	NA	NA	NA	NA	gi|595775412|ref|XP_007266249.1|	hypothetical protein FOMMEDRAFT_19862 [Fomitiporia mediterranea MF3/22]
GME11054	NA	NA	NA	NA	NA	NA	NA	NA	NA	NA	NA	NA	NA	NA	NA	NA	NA	NA	NA	NA	NA
GME11055	NA	NA	NA	NA	NA	NA	NA	NA	NA	NA	NA	NA	NA	NA	NA	NA	NA	NA	NA	gi|827759330|gb|KLO13978.1|	hypothetical protein SCHPADRAFT_339340 [Schizopora paradoxa]
GME11056	NA	NA	NA	NA	NA	NA	NA	NA	NA	NA	NA	NA	NA	NA	NA	NA	NA	NA	NA	gi|595770318|ref|XP_007263702.1|	hypothetical protein FOMMEDRAFT_145058 [Fomitiporia mediterranea MF3/22]
GME11057	NA	NA	NA	NA	NA	NA	NA	NA	NA	NA	NA	NA	NA	NA	NA	NA	NA	NA	NA	gi|215439183|gb|EEB87593.1|	hypothetical protein MPER_15008 [Moniliophthora perniciosa FA553]
GME11058	NA	NA	NA	NA	NA	NA	NA	NA	NA	fme:FOMMEDRAFT_167770	K01113	phoD	alkaline phosphatase D	[PATH:ko01100] Level1--Metabolism | Level2--Global and overview maps | Level3--Metabolic pathways;[PATH:ko02020] Level1--Environmental Information Processing | Level2--Signal transduction | Level3--Two-component system;[PATH:ko00790] Level1--Metabolism | Level2--Metabolism of cofactors and vitamins | Level3--Folate biosynthesis	NA	NA	NA	NA	NA	gi|595775410|ref|XP_007266248.1|	hypothetical protein FOMMEDRAFT_167770 [Fomitiporia mediterranea MF3/22]
GME11059	NA	NA	NA	NA	NA	NA	NA	NA	NA	NA	NA	NA	NA	NA	NA	NA	NA	NA	NA	gi|595775408|ref|XP_007266247.1|	hypothetical protein FOMMEDRAFT_19860 [Fomitiporia mediterranea MF3/22]
GME1105	NA	NA	NA	NA	NA	NA	NA	2	{GO:0005515; protein binding; molecular_function} {GO:0042254; ribosome biogenesis; biological_process}	fme:FOMMEDRAFT_147111	K14863	YTM1, WDR12	ribosome biogenesis protein YTM1	--	NA	NA	NA	NA	NA	gi|595777666|ref|XP_007267376.1|	WD40 repeat-like protein [Fomitiporia mediterranea MF3/22]
GME11060	NA	NA	NA	NA	NA	NA	NA	NA	NA	NA	NA	NA	NA	NA	NA	NA	NA	NA	NA	NA	NA
GME11061	NA	NA	NA	NA	NA	NA	NA	2	{GO:0016491; oxidoreductase activity; molecular_function} {GO:0055114; oxidation-reduction process; biological_process}	fme:FOMMEDRAFT_28285	K19245	JLP1	sulfonate dioxygenase	--	NA	NA	NA	NA	NA	gi|754374734|gb|KIP07391.1|	hypothetical protein PHLGIDRAFT_89615 [Phlebiopsis gigantea 11061_1 CR5-6]
GME11062	archaeon_Mx1201_uid196597	Arcsp_	0	COG1958	Small nuclear ribonucleoprotein (snRNP) homolog	K	Transcription	NA	NA	fme:FOMMEDRAFT_82074	K12625	LSM6	U6 snRNA-associated Sm-like protein LSm6	[PATH:ko03040] Level1--Genetic Information Processing | Level2--Transcription | Level3--Spliceosome;[PATH:ko03018] Level1--Genetic Information Processing | Level2--Folding, sorting and degradation | Level3--RNA degradation	Hs5901998	KOG1783	Small nuclear ribonucleoprotein F	A	RNA processing and modification ;	gi|595775400|ref|XP_007266243.1|	Sm-like ribonucleo protein [Fomitiporia mediterranea MF3/22]
GME11063	NA	NA	NA	NA	NA	NA	NA	2	{GO:0003676; nucleic acid binding; molecular_function} {GO:0005524; ATP binding; molecular_function}	fme:FOMMEDRAFT_155805	K17678	MRH4	ATP-dependent RNA helicase MRH4, mitochondrial	--	NA	NA	NA	NA	NA	gi|595775398|ref|XP_007266242.1|	P-loop containing nucleoside triphosphate hydrolase protein [Fomitiporia mediterranea MF3/22]
GME11064	NA	NA	NA	NA	NA	NA	NA	NA	NA	NA	NA	NA	NA	NA	NA	NA	NA	NA	NA	gi|595775396|ref|XP_007266241.1|	hypothetical protein FOMMEDRAFT_155804 [Fomitiporia mediterranea MF3/22]
GME11065	Cyanothece_PCC_7822_uid52547	Cyap01	0	COG1012	Acyl-CoA reductase or other NAD-dependent aldehyde dehydrogenase	C	Energy production and conversion	4	{GO:0008152; metabolic process; biological_process} {GO:0016491; oxidoreductase activity; molecular_function} {GO:0016620; oxidoreductase activity, acting on the aldehyde or oxo group of donors, NAD or NADP as acceptor; molecular_function} {GO:0055114; oxidation-reduction process; biological_process}	fme:FOMMEDRAFT_19857	K00128	ALDH	aldehyde dehydrogenase (NAD+)	[PATH:ko00410] Level1--Metabolism | Level2--Metabolism of other amino acids | Level3--beta-Alanine metabolism;[PATH:ko00981] Level1--Metabolism | Level2--Metabolism of terpenoids and polyketides | Level3--Insect hormone biosynthesis;[PATH:ko00340] Level1--Metabolism | Level2--Amino acid metabolism | Level3--Histidine metabolism;[PATH:ko01110] Level1--Metabolism | Level2--Global and overview maps …	SPAC9E9.09c	KOG2450	Aldehyde dehydrogenase	C	Energy production and conversion ;	gi|595775394|ref|XP_007266240.1|	NAD-dependent aldehyde dehydrogenase [Fomitiporia mediterranea MF3/22]
GME11066	NA	NA	NA	NA	NA	NA	NA	4	{GO:0016491; oxidoreductase activity; molecular_function} {GO:0016614; oxidoreductase activity, acting on CH-OH group of donors; molecular_function} {GO:0050660; flavin adenine dinucleotide binding; molecular_function} {GO:0055114; oxidation-reduction process; biological_process}	NA	NA	NA	NA	NA	NA	NA	NA	NA	NA	gi|471882018|emb|CCO34368.1|	hypothetical protein BN14_08466 [Rhizoctonia solani AG-1 IB]
GME11067	NA	NA	NA	NA	NA	NA	NA	NA	NA	NA	NA	NA	NA	NA	NA	NA	NA	NA	NA	gi|595775386|ref|XP_007266236.1|	hypothetical protein FOMMEDRAFT_146479 [Fomitiporia mediterranea MF3/22]
GME11068	NA	NA	NA	NA	NA	NA	NA	NA	NA	NA	NA	NA	NA	NA	NA	NA	NA	NA	NA	NA	NA
GME11069	NA	NA	NA	NA	NA	NA	NA	NA	NA	fme:FOMMEDRAFT_107442	K00784	rnz	ribonuclease Z	[PATH:ko03013] Level1--Genetic Information Processing | Level2--Translation | Level3--RNA transport	NA	NA	NA	NA	NA	gi|595775384|ref|XP_007266235.1|	hypothetical protein FOMMEDRAFT_107442 [Fomitiporia mediterranea MF3/22]
GME1106	NA	NA	NA	NA	NA	NA	NA	1	{GO:0019028; viral capsid; cellular_component}	NA	NA	NA	NA	NA	NA	NA	NA	NA	NA	gi|630195281|ref|XP_007849916.1|	chitin binding [Moniliophthora roreri MCA 2997]
GME11070	NA	NA	NA	NA	NA	NA	NA	3	{GO:0004672; protein kinase activity; molecular_function} {GO:0005524; ATP binding; molecular_function} {GO:0006468; protein phosphorylation; biological_process}	fme:FOMMEDRAFT_146471	K08794	CAMK1	calcium/calmodulin-dependent protein kinase I	[PATH:ko04020] Level1--Environmental Information Processing | Level2--Signal transduction | Level3--Calcium signaling pathway;[PATH:ko05214] Level1--Human Diseases | Level2--Cancers: Specific types | Level3--Glioma;[PATH:ko04921] Level1--Organismal Systems | Level2--Endocrine system | Level3--Oxytocin signaling pathway;[PATH:ko04925] Level1--Organismal Systems | Level2--Endocrine system | Level3-…	SPACUNK12.02c	KOG0032	Ca2+/calmodulin-dependent protein kinase, EF-Hand protein superfamily	T	Signal transduction mechanisms ;	gi|595775360|ref|XP_007266223.1|	Pkinase-domain-containing protein [Fomitiporia mediterranea MF3/22]
GME11071	Marivirga_tractuosa_DSM_4126_uid60837	Martra	0	COG1024	Enoyl-CoA hydratase/carnithine racemase	I	Lipid transport and metabolism	2	{GO:0003824; catalytic activity; molecular_function} {GO:0008152; metabolic process; biological_process}	fme:FOMMEDRAFT_146473	K12663	ECH1	Delta3,5-Delta2,4-dienoyl-CoA isomerase	[PATH:ko04146] Level1--Cellular Processes | Level2--Transport and catabolism | Level3--Peroxisome	Hs11433007	KOG1681	Enoyl-CoA isomerase	I	Lipid transport and metabolism ;	gi|595775372|ref|XP_007266229.1|	ClpP/crotonase [Fomitiporia mediterranea MF3/22]
GME11072	NA	NA	NA	NA	NA	NA	NA	4	{GO:0003824; catalytic activity; molecular_function} {GO:0004553; hydrolase activity, hydrolyzing O-glycosyl compounds; molecular_function} {GO:0005975; carbohydrate metabolic process; biological_process} {GO:0030246; carbohydrate binding; molecular_function}	fme:FOMMEDRAFT_19850	K01187	malZ	alpha-glucosidase	[PATH:ko01100] Level1--Metabolism | Level2--Global and overview maps | Level3--Metabolic pathways;[PATH:ko00052] Level1--Metabolism | Level2--Carbohydrate metabolism | Level3--Galactose metabolism;[PATH:ko00500] Level1--Metabolism | Level2--Carbohydrate metabolism | Level3--Starch and sucrose metabolism	SPAPB24D3.10c	KOG1065	Maltase glucoamylase and related hydrolases, glycosyl hydrolase family 31	G	Carbohydrate transport and metabolism ;	gi|595775376|ref|XP_007266231.1|	hypothetical protein FOMMEDRAFT_19850 [Fomitiporia mediterranea MF3/22]
GME11073	NA	NA	NA	NA	NA	NA	NA	NA	NA	NA	NA	NA	NA	NA	NA	NA	NA	NA	NA	NA	NA
GME11074	NA	NA	NA	NA	NA	NA	NA	4	{GO:0016491; oxidoreductase activity; molecular_function} {GO:0016614; oxidoreductase activity, acting on CH-OH group of donors; molecular_function} {GO:0050660; flavin adenine dinucleotide binding; molecular_function} {GO:0055114; oxidation-reduction process; biological_process}	NA	NA	NA	NA	NA	NA	NA	NA	NA	NA	gi|595783402|ref|XP_007270244.1|	FAD/NAD-binding domain-containing protein [Fomitiporia mediterranea MF3/22]
GME11075	Deinococcus_radiodurans_R1_uid57665	Deirad	0	COG1028	NAD(P)-dependent dehydrogenase, short-chain alcohol dehydrogenase family	IQR	Lipid transport and metabolism;Secondary metabolites biosynthesis, transport and catabolism;General function prediction only	2	{GO:0008152; metabolic process; biological_process} {GO:0016491; oxidoreductase activity; molecular_function}	fme:FOMMEDRAFT_122494	K13237	DECR2	peroxisomal 2,4-dienoyl-CoA reductase	[PATH:ko04146] Level1--Cellular Processes | Level2--Transport and catabolism | Level3--Peroxisome	YNL202w	KOG0725	Reductases with broad range of substrate specificities	R	General function prediction only ;	gi|595775374|ref|XP_007266230.1|	NAD-binding protein [Fomitiporia mediterranea MF3/22]
GME11076	NA	NA	NA	NA	NA	NA	NA	4	{GO:0016491; oxidoreductase activity; molecular_function} {GO:0016614; oxidoreductase activity, acting on CH-OH group of donors; molecular_function} {GO:0050660; flavin adenine dinucleotide binding; molecular_function} {GO:0055114; oxidation-reduction process; biological_process}	NA	NA	NA	NA	NA	NA	NA	NA	NA	NA	gi|595787474|ref|XP_007272280.1|	FAD-linked reductase, C-terminal domain-containing protein, partial [Fomitiporia mediterranea MF3/22]
GME11077	NA	NA	NA	NA	NA	NA	NA	NA	NA	NA	NA	NA	NA	NA	NA	NA	NA	NA	NA	gi|595775366|ref|XP_007266226.1|	hypothetical protein FOMMEDRAFT_19845 [Fomitiporia mediterranea MF3/22]
GME11078	NA	NA	NA	NA	NA	NA	NA	3	{GO:0004672; protein kinase activity; molecular_function} {GO:0005524; ATP binding; molecular_function} {GO:0006468; protein phosphorylation; biological_process}	fme:FOMMEDRAFT_146471	K08794	CAMK1	calcium/calmodulin-dependent protein kinase I	[PATH:ko04020] Level1--Environmental Information Processing | Level2--Signal transduction | Level3--Calcium signaling pathway;[PATH:ko05214] Level1--Human Diseases | Level2--Cancers: Specific types | Level3--Glioma;[PATH:ko04921] Level1--Organismal Systems | Level2--Endocrine system | Level3--Oxytocin signaling pathway;[PATH:ko04925] Level1--Organismal Systems | Level2--Endocrine system | Level3-…	YFR014c	KOG0032	Ca2+/calmodulin-dependent protein kinase, EF-Hand protein superfamily	T	Signal transduction mechanisms ;	gi|595775360|ref|XP_007266223.1|	Pkinase-domain-containing protein [Fomitiporia mediterranea MF3/22]
GME11079	Campylobacter_jejuni_NCTC_11168___ATCC_700819_uid57587	Camjej	0	COG0186	Ribosomal protein S17	J	Translation, ribosomal structure and biogenesis	4	{GO:0003735; structural constituent of ribosome; molecular_function} {GO:0005622; intracellular; cellular_component} {GO:0005840; ribosome; cellular_component} {GO:0006412; translation; biological_process}	dsq:DICSQDRAFT_136688	K02961	RP-S17, MRPS17, rpsQ	small subunit ribosomal protein S17	[PATH:ko03010] Level1--Genetic Information Processing | Level2--Translation | Level3--Ribosome	NA	NA	NA	NA	NA	gi|595775348|ref|XP_007266217.1|	nucleic acid-binding protein, partial [Fomitiporia mediterranea MF3/22]
GME1107	Candidatus_Protochlamydia_amoebophila_UWE25_uid58079	Proamo	0	COG0605	Superoxide dismutase	P	Inorganic ion transport and metabolism	4	{GO:0004784; superoxide dismutase activity; molecular_function} {GO:0006801; superoxide metabolic process; biological_process} {GO:0046872; metal ion binding; molecular_function} {GO:0055114; oxidation-reduction process; biological_process}	fme:FOMMEDRAFT_29082	K04564	SOD2	superoxide dismutase, Fe-Mn family	[PATH:ko04146] Level1--Cellular Processes | Level2--Transport and catabolism | Level3--Peroxisome;[PATH:ko04211] Level1--Organismal Systems | Level2--Aging | Level3--Longevity regulating pathway;[PATH:ko04212] Level1--Organismal Systems | Level2--Aging | Level3--Longevity regulating pathway - worm;[PATH:ko04213] Level1--Organismal Systems | Level2--Aging | Level3--Longevity regulating pathway - m…	CE09323	KOG0876	Manganese superoxide dismutase	P	Inorganic ion transport and metabolism ;	gi|595777664|ref|XP_007267375.1|	manganese superoxide dismutase [Fomitiporia mediterranea MF3/22]
GME11080	NA	NA	NA	NA	NA	NA	NA	4	{GO:0005515; protein binding; molecular_function} {GO:0006886; intracellular protein transport; biological_process} {GO:0016020; membrane; cellular_component} {GO:0016192; vesicle-mediated transport; biological_process}	fme:FOMMEDRAFT_19834	K08493	VTI1	vesicle transport through interaction with t-SNAREs 1	[PATH:ko04138] Level1--Cellular Processes | Level2--Transport and catabolism | Level3--Autophagy - yeast;[PATH:ko04130] Level1--Genetic Information Processing | Level2--Folding, sorting and degradation | Level3--SNARE interactions in vesicular transport	NA	NA	NA	NA	NA	gi|595775350|ref|XP_007266218.1|	vesicle transport v-snare protein vti1 [Fomitiporia mediterranea MF3/22]
GME11081	NA	NA	NA	NA	NA	NA	NA	NA	NA	NA	NA	NA	NA	NA	NA	NA	NA	NA	NA	gi|827763251|gb|KLO17848.1|	hypothetical protein SCHPADRAFT_900225 [Schizopora paradoxa]
GME11082	NA	NA	NA	NA	NA	NA	NA	2	{GO:0016021; integral component of membrane; cellular_component} {GO:0055085; transmembrane transport; biological_process}	NA	NA	NA	NA	NA	NA	NA	NA	NA	NA	gi|595775284|ref|XP_007266185.1|	auxin efflux carrier [Fomitiporia mediterranea MF3/22]
GME11083	NA	NA	NA	NA	NA	NA	NA	1	{GO:0008080; N-acetyltransferase activity; molecular_function}	NA	NA	NA	NA	NA	NA	NA	NA	NA	NA	gi|595775290|ref|XP_007266188.1|	acyl-CoA N-acyltransferase [Fomitiporia mediterranea MF3/22]
GME11084	NA	NA	NA	NA	NA	NA	NA	NA	NA	NA	NA	NA	NA	NA	NA	NA	NA	NA	NA	NA	NA
GME11085	NA	NA	NA	NA	NA	NA	NA	3	{GO:0006457; protein folding; biological_process} {GO:0016272; prefoldin complex; cellular_component} {GO:0051082; unfolded protein binding; molecular_function}	pco:PHACADRAFT_119629	K04798	pfdB, PFDN6	prefoldin beta subunit	--	YLR200w	KOG3478	Prefoldin subunit 6, KE2 family	O	Posttranslational modification, protein turnover, chaperones ;	gi|599370739|ref|XP_007395109.1|	hypothetical protein PHACADRAFT_119629 [Phanerochaete carnosa HHB-10118-sp]
GME11086	NA	NA	NA	NA	NA	NA	NA	1	{GO:0016021; integral component of membrane; cellular_component}	fme:FOMMEDRAFT_107423	K13348	MPV17	protein Mpv17	[PATH:ko04146] Level1--Cellular Processes | Level2--Transport and catabolism | Level3--Peroxisome	YLR251w	KOG1944	Peroxisomal membrane protein MPV17 and related proteins	R	General function prediction only ;	gi|595775354|ref|XP_007266220.1|	hypothetical protein FOMMEDRAFT_107423 [Fomitiporia mediterranea MF3/22]
GME11087	NA	NA	NA	NA	NA	NA	NA	3	{GO:0004672; protein kinase activity; molecular_function} {GO:0005524; ATP binding; molecular_function} {GO:0006468; protein phosphorylation; biological_process}	fme:FOMMEDRAFT_146471	K08794	CAMK1	calcium/calmodulin-dependent protein kinase I	[PATH:ko04020] Level1--Environmental Information Processing | Level2--Signal transduction | Level3--Calcium signaling pathway;[PATH:ko05214] Level1--Human Diseases | Level2--Cancers: Specific types | Level3--Glioma;[PATH:ko04921] Level1--Organismal Systems | Level2--Endocrine system | Level3--Oxytocin signaling pathway;[PATH:ko04925] Level1--Organismal Systems | Level2--Endocrine system | Level3-…	NA	NA	NA	NA	NA	gi|827751875|gb|KLO06755.1|	Pkinase-domain-containing protein, partial [Schizopora paradoxa]
GME11088	NA	NA	NA	NA	NA	NA	NA	NA	NA	NA	NA	NA	NA	NA	NA	NA	NA	NA	NA	gi|595775342|ref|XP_007266214.1|	hypothetical protein FOMMEDRAFT_28259 [Fomitiporia mediterranea MF3/22]
GME11089	Frankia_EAN1pec_uid58367	Fraean	3	COG4995	Uncharacterized conserved protein, contains CHAT domain	S	Function unknown	1	{GO:0005515; protein binding; molecular_function}	NA	NA	NA	NA	NA	NA	NA	NA	NA	NA	gi|595768662|ref|XP_007262874.1|	TPR-like protein [Fomitiporia mediterranea MF3/22]
GME1108	NA	NA	NA	NA	NA	NA	NA	NA	NA	NA	NA	NA	NA	NA	NA	NA	NA	NA	NA	gi|595777662|ref|XP_007267374.1|	hypothetical protein FOMMEDRAFT_168537 [Fomitiporia mediterranea MF3/22]
GME11090	NA	NA	NA	NA	NA	NA	NA	NA	NA	NA	NA	NA	NA	NA	NA	NA	NA	NA	NA	gi|595784576|ref|XP_007270831.1|	TPR-like protein [Fomitiporia mediterranea MF3/22]
GME11091	NA	NA	NA	NA	NA	NA	NA	1	{GO:0005515; protein binding; molecular_function}	NA	NA	NA	NA	NA	NA	NA	NA	NA	NA	NA	NA
GME11092	Agromonas_oligotrophica_S58_uid192186	Agroli	1	COG1670	Protein N-acetyltransferase, RimJ/RimL family	JO	Translation, ribosomal structure and biogenesis;Posttranslational modification, protein turnover, chaperones	NA	NA	fme:FOMMEDRAFT_28247	K22151	SIDF	N5-hydroxy-L-ornithine N5-transacylase	--	NA	NA	NA	NA	NA	gi|595775294|ref|XP_007266190.1|	hypothetical protein FOMMEDRAFT_28247 [Fomitiporia mediterranea MF3/22]
GME11093	NA	NA	NA	NA	NA	NA	NA	3	{GO:0008270; zinc ion binding; molecular_function} {GO:0016491; oxidoreductase activity; molecular_function} {GO:0055114; oxidation-reduction process; biological_process}	NA	NA	NA	NA	NA	NA	NA	NA	NA	NA	gi|598002125|ref|XP_007368854.1|	hypothetical protein DICSQDRAFT_173004 [Dichomitus squalens LYAD-421 SS1]
GME11094	NA	NA	NA	NA	NA	NA	NA	NA	NA	NA	NA	NA	NA	NA	NA	NA	NA	NA	NA	NA	NA
GME11095	NA	NA	NA	NA	NA	NA	NA	2	{GO:0003676; nucleic acid binding; molecular_function} {GO:0046872; metal ion binding; molecular_function}	NA	NA	NA	NA	NA	NA	NA	NA	NA	NA	NA	NA
GME11096	NA	NA	NA	NA	NA	NA	NA	NA	NA	NA	NA	NA	NA	NA	NA	NA	NA	NA	NA	gi|646394089|gb|KDQ58503.1|	hypothetical protein JAAARDRAFT_34316 [Jaapia argillacea MUCL 33604]
GME11097	NA	NA	NA	NA	NA	NA	NA	NA	NA	NA	NA	NA	NA	NA	NA	NA	NA	NA	NA	gi|595783678|ref|XP_007270382.1|	acetyl-CoA synthetase-like protein [Fomitiporia mediterranea MF3/22]
GME11098	NA	NA	NA	NA	NA	NA	NA	2	{GO:0003682; chromatin binding; molecular_function} {GO:0005515; protein binding; molecular_function}	fme:FOMMEDRAFT_167736	K11756	RSC1_2	chromatin structure-remodeling complex subunit RSC1/2	--	NA	NA	NA	NA	NA	gi|595775270|ref|XP_007266178.1|	hypothetical protein FOMMEDRAFT_167736 [Fomitiporia mediterranea MF3/22]
GME11099	NA	NA	NA	NA	NA	NA	NA	NA	NA	psq:PUNSTDRAFT_111392	K06889	K06889	uncharacterized protein	--	NA	NA	NA	NA	NA	gi|595775260|ref|XP_007266173.1|	hypothetical protein FOMMEDRAFT_167733 [Fomitiporia mediterranea MF3/22]
GME1109	Nitrosospira_multiformis_ATCC_25196_uid58361	Nitmul	1	COG2049	Allophanate hydrolase subunit 1	E	Amino acid transport and metabolism	4	{GO:0003824; catalytic activity; molecular_function} {GO:0004075; biotin carboxylase activity; molecular_function} {GO:0005524; ATP binding; molecular_function} {GO:0046872; metal ion binding; molecular_function}	fme:FOMMEDRAFT_109008	K01941	E6.3.4.6	urea carboxylase	[PATH:ko01100] Level1--Metabolism | Level2--Global and overview maps | Level3--Metabolic pathways;[PATH:ko00220] Level1--Metabolism | Level2--Amino acid metabolism | Level3--Arginine biosynthesis;[PATH:ko00791] Level1--Metabolism | Level2--Xenobiotics biodegradation and metabolism | Level3--Atrazine degradation	NA	NA	NA	NA	NA	gi|595777660|ref|XP_007267373.1|	hypothetical protein FOMMEDRAFT_109008 [Fomitiporia mediterranea MF3/22]
GME110	NA	NA	NA	NA	NA	NA	NA	NA	NA	NA	NA	NA	NA	NA	NA	NA	NA	NA	NA	gi|595773382|ref|XP_007265234.1|	hypothetical protein FOMMEDRAFT_27563 [Fomitiporia mediterranea MF3/22]
GME11100	NA	NA	NA	NA	NA	NA	NA	NA	NA	NA	NA	NA	NA	NA	SPAC9E9.13	KOG3158	HSP90 co-chaperone p23	O	Posttranslational modification, protein turnover, chaperones ;	gi|595775262|ref|XP_007266174.1|	HSP20-like chaperone [Fomitiporia mediterranea MF3/22]
GME11101	NA	NA	NA	NA	NA	NA	NA	2	{GO:0003676; nucleic acid binding; molecular_function} {GO:0005515; protein binding; molecular_function}	fme:FOMMEDRAFT_155728	K11593	ELF2C, AGO	eukaryotic translation initiation factor 2C	--	NA	NA	NA	NA	NA	gi|595775264|ref|XP_007266175.1|	Piwi-domain-containing protein [Fomitiporia mediterranea MF3/22]
GME11102	NA	NA	NA	NA	NA	NA	NA	NA	NA	NA	NA	NA	NA	NA	NA	NA	NA	NA	NA	gi|595775266|ref|XP_007266176.1|	hypothetical protein FOMMEDRAFT_36571, partial [Fomitiporia mediterranea MF3/22]
GME11103	NA	NA	NA	NA	NA	NA	NA	1	{GO:0005515; protein binding; molecular_function}	fme:FOMMEDRAFT_133815	K17970	MDV1, FIS2	mitochondrial division protein 1	--	NA	NA	NA	NA	NA	gi|595775268|ref|XP_007266177.1|	WD40 repeat-like protein [Fomitiporia mediterranea MF3/22]
GME11104	NA	NA	NA	NA	NA	NA	NA	3	{GO:0010181; FMN binding; molecular_function} {GO:0016491; oxidoreductase activity; molecular_function} {GO:0055114; oxidation-reduction process; biological_process}	NA	NA	NA	NA	NA	NA	NA	NA	NA	NA	NA	NA
GME11105	NA	NA	NA	NA	NA	NA	NA	6	{GO:0005215; transporter activity; molecular_function} {GO:0016020; membrane; cellular_component} {GO:0016021; integral component of membrane; cellular_component} {GO:0022857; transmembrane transporter activity; molecular_function} {GO:0022891; substrate-specific transmembrane transporter activity; molecular_function} {GO:0055085; transmembrane transport; biological_process}	scm:SCHCODRAFT_68300	K08139	HXT	MFS transporter, SP family, sugar:H+ symporter	[PATH:ko04113] Level1--Cellular Processes | Level2--Cell growth and death | Level3--Meiosis - yeast	SPBC4B4.08	KOG0254	Predicted transporter (major facilitator superfamily)	R	General function prediction only ;	gi|595783778|ref|XP_007270432.1|	general substrate transporter [Fomitiporia mediterranea MF3/22]
GME11106	NA	NA	NA	NA	NA	NA	NA	3	{GO:0005524; ATP binding; molecular_function} {GO:0008152; metabolic process; biological_process} {GO:0016301; kinase activity; molecular_function}	NA	NA	NA	NA	NA	NA	NA	NA	NA	NA	gi|595775256|ref|XP_007266171.1|	P-loop containing nucleoside triphosphate hydrolase protein [Fomitiporia mediterranea MF3/22]
GME11107	NA	NA	NA	NA	NA	NA	NA	NA	NA	NA	NA	NA	NA	NA	NA	NA	NA	NA	NA	NA	NA
GME11108	NA	NA	NA	NA	NA	NA	NA	NA	NA	NA	NA	NA	NA	NA	NA	NA	NA	NA	NA	gi|595775276|ref|XP_007266181.1|	hypothetical protein FOMMEDRAFT_167739 [Fomitiporia mediterranea MF3/22]
GME11109	Candidatus_Nitrospira_defluvii_uid51175	Nitdef	0	COG0321	Lipoate-protein ligase B	H	Coenzyme transport and metabolism	4	{GO:0005737; cytoplasm; cellular_component} {GO:0006464; cellular protein modification process; biological_process} {GO:0009107; lipoate biosynthetic process; biological_process} {GO:0016415; octanoyltransferase activity; molecular_function}	hir:HETIRDRAFT_429356	K03801	lipB	lipoyl(octanoyl) transferase	[PATH:ko00785] Level1--Metabolism | Level2--Metabolism of cofactors and vitamins | Level3--Lipoic acid metabolism;[PATH:ko01100] Level1--Metabolism | Level2--Global and overview maps | Level3--Metabolic pathways	7296849	KOG0325	Lipoyltransferase	CH	Energy production and conversion ; Coenzyme transport and metabolism ;	gi|827752185|gb|KLO07046.1|	lipoyltransferase [Schizopora paradoxa]
GME1110	Polymorphum_gilvum_SL003B_26A1_uid65447	Polgil	0	COG1540	Lactam utilization protein B (function unknown)	R	General function prediction only	2	{GO:0003824; catalytic activity; molecular_function} {GO:0005975; carbohydrate metabolic process; biological_process}	NA	NA	NA	NA	NA	NA	NA	NA	NA	NA	gi|595777658|ref|XP_007267372.1|	lactam utilization protein lamb [Fomitiporia mediterranea MF3/22]
GME11110	NA	NA	NA	NA	NA	NA	NA	3	{GO:0016021; integral component of membrane; cellular_component} {GO:0022857; transmembrane transporter activity; molecular_function} {GO:0055085; transmembrane transport; biological_process}	NA	NA	NA	NA	NA	SPAPB1E7.08c	KOG0253	Synaptic vesicle transporter SV2 (major facilitator superfamily)	R	General function prediction only ;	gi|595775272|ref|XP_007266179.1|	MFS general substrate transporter [Fomitiporia mediterranea MF3/22]
GME11111	NA	NA	NA	NA	NA	NA	NA	2	{GO:0008152; metabolic process; biological_process} {GO:0016746; transferase activity, transferring acyl groups; molecular_function}	fme:FOMMEDRAFT_140490	K09699	DBT, bkdB	2-oxoisovalerate dehydrogenase E2 component (dihydrolipoyl transacylase)	[PATH:ko01110] Level1--Metabolism | Level2--Global and overview maps | Level3--Biosynthesis of secondary metabolites;[PATH:ko01100] Level1--Metabolism | Level2--Global and overview maps | Level3--Metabolic pathways;[PATH:ko00640] Level1--Metabolism | Level2--Carbohydrate metabolism | Level3--Propanoate metabolism;[PATH:ko00280] Level1--Metabolism | Level2--Amino acid metabolism | Level3--Valine, …	NA	NA	NA	NA	NA	gi|595775282|ref|XP_007266184.1|	CoA-dependent acyltransferase [Fomitiporia mediterranea MF3/22]
GME11112	NA	NA	NA	NA	NA	NA	NA	NA	NA	fme:FOMMEDRAFT_133827	K08342	ATG4	cysteine protease ATG4	[PATH:ko04140] Level1--Cellular Processes | Level2--Transport and catabolism | Level3--Autophagy - animal;[PATH:ko04138] Level1--Cellular Processes | Level2--Transport and catabolism | Level3--Autophagy - yeast;[PATH:ko04136] Level1--Cellular Processes | Level2--Transport and catabolism | Level3--Autophagy - other	NA	NA	NA	NA	NA	gi|595775310|ref|XP_007266198.1|	hypothetical protein FOMMEDRAFT_133827 [Fomitiporia mediterranea MF3/22]
GME11113	Catenulispora_acidiphila_DSM_44928_uid59077	Cataci	0	COG1584	Succinate-acetate transporter protein	C	Energy production and conversion	1	{GO:0016021; integral component of membrane; cellular_component}	fme:FOMMEDRAFT_19827	K07034	K07034	uncharacterized protein	--	NA	NA	NA	NA	NA	gi|595775308|ref|XP_007266197.1|	hypothetical protein FOMMEDRAFT_19827 [Fomitiporia mediterranea MF3/22]
GME11114	NA	NA	NA	NA	NA	NA	NA	9	{GO:0003924; GTPase activity; molecular_function} {GO:0005525; GTP binding; molecular_function} {GO:0005622; intracellular; cellular_component} {GO:0006886; intracellular protein transport; biological_process} {GO:0006913; nucleocytoplasmic transport; biological_process} {GO:0007165; signal transduction; biological_process} {GO:0007264; small GTPase mediated signal transduction; biological_proces…	fme:FOMMEDRAFT_122462	K07897	RAB7A	Ras-related protein Rab-7A	[PATH:ko04144] Level1--Cellular Processes | Level2--Transport and catabolism | Level3--Endocytosis;[PATH:ko04145] Level1--Cellular Processes | Level2--Transport and catabolism | Level3--Phagosome;[PATH:ko04140] Level1--Cellular Processes | Level2--Transport and catabolism | Level3--Autophagy - animal;[PATH:ko05132] Level1--Human Diseases | Level2--Infectious diseases: Bacterial | Level3--Salmonel…	NA	NA	NA	NA	NA	gi|595775302|ref|XP_007266194.1|	ras-domain-containing protein [Fomitiporia mediterranea MF3/22]
GME11115	NA	NA	NA	NA	NA	NA	NA	2	{GO:0016021; integral component of membrane; cellular_component} {GO:0055085; transmembrane transport; biological_process}	NA	NA	NA	NA	NA	NA	NA	NA	NA	NA	gi|595775300|ref|XP_007266193.1|	hypothetical protein FOMMEDRAFT_107402 [Fomitiporia mediterranea MF3/22]
GME11116	NA	NA	NA	NA	NA	NA	NA	NA	NA	NA	NA	NA	NA	NA	NA	NA	NA	NA	NA	gi|595775232|ref|XP_007266159.1|	hypothetical protein FOMMEDRAFT_19783 [Fomitiporia mediterranea MF3/22]
GME11117	NA	NA	NA	NA	NA	NA	NA	NA	NA	NA	NA	NA	NA	NA	NA	NA	NA	NA	NA	gi|595775230|ref|XP_007266158.1|	hypothetical protein FOMMEDRAFT_19782 [Fomitiporia mediterranea MF3/22]
GME11118	Rhodococcus_jostii_RHA1_uid58325	Rhojos	0	COG2072	Predicted flavoprotein CzcO associated with the cation diffusion facilitator CzcD	P	Inorganic ion transport and metabolism	5	{GO:0004499; N,N-dimethylaniline monooxygenase activity; molecular_function} {GO:0016491; oxidoreductase activity; molecular_function} {GO:0050660; flavin adenine dinucleotide binding; molecular_function} {GO:0050661; NADP binding; molecular_function} {GO:0055114; oxidation-reduction process; biological_process}	NA	NA	NA	NA	NA	NA	NA	NA	NA	NA	gi|595775244|ref|XP_007266165.1|	FAD/NAD-binding domain-containing protein [Fomitiporia mediterranea MF3/22]
GME11119	Ignavibacterium_album_JCM_16511_uid162097	Ignalb	3	COG1384	Lysyl-tRNA synthetase, class I	J	Translation, ribosomal structure and biogenesis	10	{GO:0000049; tRNA binding; molecular_function} {GO:0000166; nucleotide binding; molecular_function} {GO:0004812; aminoacyl-tRNA ligase activity; molecular_function} {GO:0004818; glutamate-tRNA ligase activity; molecular_function} {GO:0005524; ATP binding; molecular_function} {GO:0005737; cytoplasm; cellular_component} {GO:0006418; tRNA aminoacylation for protein translation; biological_process} {…	fme:FOMMEDRAFT_146447	K01885	EARS, gltX	glutamyl-tRNA synthetase	[PATH:ko01110] Level1--Metabolism | Level2--Global and overview maps | Level3--Biosynthesis of secondary metabolites;[PATH:ko00860] Level1--Metabolism | Level2--Metabolism of cofactors and vitamins | Level3--Porphyrin and chlorophyll metabolism;[PATH:ko01120] Level1--Metabolism | Level2--Global and overview maps | Level3--Microbial metabolism in diverse environments;[PATH:ko01100] Level1--Metabol…	SPAPB1A10.11c	KOG1149	Glutamyl-tRNA synthetase (mitochondrial)	J	Translation, ribosomal structure and biogenesis ;	gi|595775242|ref|XP_007266164.1|	glutamyl-tRNA synthetase [Fomitiporia mediterranea MF3/22]
GME1111	NA	NA	NA	NA	NA	NA	NA	2	{GO:0015031; protein transport; biological_process} {GO:0016020; membrane; cellular_component}	fme:FOMMEDRAFT_124084	K10956	SEC61A	protein transport protein SEC61 subunit alpha	[PATH:ko04145] Level1--Cellular Processes | Level2--Transport and catabolism | Level3--Phagosome;[PATH:ko04141] Level1--Genetic Information Processing | Level2--Folding, sorting and degradation | Level3--Protein processing in endoplasmic reticulum;[PATH:ko03060] Level1--Genetic Information Processing | Level2--Folding, sorting and degradation | Level3--Protein export;[PATH:ko05110] Level1--Human …	Hs7019415	KOG1373	Transport protein Sec61, alpha subunit	UO	Intracellular trafficking, secretion, and vesicular transport ; Posttranslational modification, protein turnover, chaperones ;	gi|595777656|ref|XP_007267371.1|	SecY protein [Fomitiporia mediterranea MF3/22]
GME11120	NA	NA	NA	NA	NA	NA	NA	NA	NA	fme:FOMMEDRAFT_122410	K20304	TRAPPC6, TRS33	trafficking protein particle complex subunit 6	--	NA	NA	NA	NA	NA	gi|595775240|ref|XP_007266163.1|	transport protein particle component [Fomitiporia mediterranea MF3/22]
GME11121	NA	NA	NA	NA	NA	NA	NA	NA	NA	NA	NA	NA	NA	NA	NA	NA	NA	NA	NA	NA	NA
GME11122	NA	NA	NA	NA	NA	NA	NA	NA	NA	fme:FOMMEDRAFT_146445	K20477	RGP1	RAB6A-GEF complex partner protein 2	--	NA	NA	NA	NA	NA	gi|595775236|ref|XP_007266161.1|	Rgp1-domain-containing protein [Fomitiporia mediterranea MF3/22]
GME11123	NA	NA	NA	NA	NA	NA	NA	NA	NA	NA	NA	NA	NA	NA	NA	NA	NA	NA	NA	gi|595775234|ref|XP_007266160.1|	PSP1-domain-containing protein [Fomitiporia mediterranea MF3/22]
GME11124	NA	NA	NA	NA	NA	NA	NA	NA	NA	NA	NA	NA	NA	NA	NA	NA	NA	NA	NA	NA	NA
GME11125	NA	NA	NA	NA	NA	NA	NA	NA	NA	NA	NA	NA	NA	NA	NA	NA	NA	NA	NA	gi|595778740|ref|XP_007267913.1|	esterase 1 [Fomitiporia mediterranea MF3/22]
GME11126	Desulfatibacillum_alkenivorans_AK_01_uid58913	Desalk	0	COG1028	NAD(P)-dependent dehydrogenase, short-chain alcohol dehydrogenase family	IQR	Lipid transport and metabolism;Secondary metabolites biosynthesis, transport and catabolism;General function prediction only	2	{GO:0008152; metabolic process; biological_process} {GO:0016491; oxidoreductase activity; molecular_function}	fme:FOMMEDRAFT_19769	K00059	fabG	3-oxoacyl-[acyl-carrier protein] reductase	[PATH:ko00780] Level1--Metabolism | Level2--Metabolism of cofactors and vitamins | Level3--Biotin metabolism;[PATH:ko00333] Level1--Metabolism | Level2--Biosynthesis of other secondary metabolites | Level3--Prodigiosin biosynthesis;[PATH:ko01100] Level1--Metabolism | Level2--Global and overview maps | Level3--Metabolic pathways;[PATH:ko01130] Level1--Metabolism | Level2--Global and overview maps …	NA	NA	NA	NA	NA	gi|595775218|ref|XP_007266152.1|	short-chain dehydrogenase/reductase SDR [Fomitiporia mediterranea MF3/22]
GME11127	NA	NA	NA	NA	NA	NA	NA	2	{GO:0005739; mitochondrion; cellular_component} {GO:0006461; protein complex assembly; biological_process}	fme:FOMMEDRAFT_155700	K07555	ATPeAF1, ATPAF1, ATP11	ATP synthase mitochondrial F1 complex assembly factor 1	--	NA	NA	NA	NA	NA	gi|595775216|ref|XP_007266151.1|	ATP11-domain-containing protein [Fomitiporia mediterranea MF3/22]
GME11128	NA	NA	NA	NA	NA	NA	NA	1	{GO:0005515; protein binding; molecular_function}	NA	NA	NA	NA	NA	NA	NA	NA	NA	NA	gi|595778740|ref|XP_007267913.1|	esterase 1 [Fomitiporia mediterranea MF3/22]
GME11129	NA	NA	NA	NA	NA	NA	NA	NA	NA	NA	NA	NA	NA	NA	NA	NA	NA	NA	NA	gi|595778740|ref|XP_007267913.1|	esterase 1 [Fomitiporia mediterranea MF3/22]
GME1112	Cyanothece_PCC_7822_uid52547	Cyap01	0	COG1012	Acyl-CoA reductase or other NAD-dependent aldehyde dehydrogenase	C	Energy production and conversion	4	{GO:0008152; metabolic process; biological_process} {GO:0016491; oxidoreductase activity; molecular_function} {GO:0016620; oxidoreductase activity, acting on the aldehyde or oxo group of donors, NAD or NADP as acceptor; molecular_function} {GO:0055114; oxidation-reduction process; biological_process}	fme:FOMMEDRAFT_147108	K00128	ALDH	aldehyde dehydrogenase (NAD+)	[PATH:ko00410] Level1--Metabolism | Level2--Metabolism of other amino acids | Level3--beta-Alanine metabolism;[PATH:ko00981] Level1--Metabolism | Level2--Metabolism of terpenoids and polyketides | Level3--Insect hormone biosynthesis;[PATH:ko00340] Level1--Metabolism | Level2--Amino acid metabolism | Level3--Histidine metabolism;[PATH:ko01110] Level1--Metabolism | Level2--Global and overview maps …	SPAC9E9.09c	KOG2450	Aldehyde dehydrogenase	C	Energy production and conversion ;	gi|595777654|ref|XP_007267370.1|	aldehyde dehydrogenase [Fomitiporia mediterranea MF3/22]
GME11130	NA	NA	NA	NA	NA	NA	NA	NA	NA	NA	NA	NA	NA	NA	NA	NA	NA	NA	NA	NA	NA
GME11131	NA	NA	NA	NA	NA	NA	NA	NA	NA	NA	NA	NA	NA	NA	NA	NA	NA	NA	NA	gi|595782494|ref|XP_007269790.1|	hypothetical protein FOMMEDRAFT_170065 [Fomitiporia mediterranea MF3/22]
GME11132	NA	NA	NA	NA	NA	NA	NA	NA	NA	NA	NA	NA	NA	NA	NA	NA	NA	NA	NA	NA	NA
GME11133	NA	NA	NA	NA	NA	NA	NA	NA	NA	NA	NA	NA	NA	NA	NA	NA	NA	NA	NA	gi|595775212|ref|XP_007266149.1|	hypothetical protein FOMMEDRAFT_140465 [Fomitiporia mediterranea MF3/22]
GME11134	NA	NA	NA	NA	NA	NA	NA	NA	NA	NA	NA	NA	NA	NA	NA	NA	NA	NA	NA	gi|595775210|ref|XP_007266148.1|	DUF602-domain-containing protein [Fomitiporia mediterranea MF3/22]
GME11135	NA	NA	NA	NA	NA	NA	NA	1	{GO:0005524; ATP binding; molecular_function}	cci:CC1G_11035	K08900	BCS1	mitochondrial chaperone BCS1	--	NA	NA	NA	NA	NA	gi|827762976|gb|KLO17576.1|	P-loop containing nucleoside triphosphate hydrolase protein [Schizopora paradoxa]
GME11136	NA	NA	NA	NA	NA	NA	NA	9	{GO:0003677; DNA binding; molecular_function} {GO:0003824; catalytic activity; molecular_function} {GO:0003899; DNA-directed RNA polymerase activity; molecular_function} {GO:0004084; branched-chain-amino-acid transaminase activity; molecular_function} {GO:0005665; DNA-directed RNA polymerase II, core complex; cellular_component} {GO:0006351; transcription, DNA-templated; biological_process} {GO:0…	fme:FOMMEDRAFT_167708	K03006	RPB1, POLR2A	DNA-directed RNA polymerase II subunit RPB1	[PATH:ko03020] Level1--Genetic Information Processing | Level2--Transcription | Level3--RNA polymerase;[PATH:ko05016] Level1--Human Diseases | Level2--Neurodegenerative diseases | Level3--Huntington disease;[PATH:ko05168] Level1--Human Diseases | Level2--Infectious diseases: Viral | Level3--Herpes simplex infection	SPBC28F2.12	KOG0260	RNA polymerase II, large subunit	K	Transcription ;	gi|595775206|ref|XP_007266146.1|	beta and beta-prime subunits of DNA dependent RNA-polymerase [Fomitiporia mediterranea MF3/22]
GME11137	NA	NA	NA	NA	NA	NA	NA	1	{GO:0005524; ATP binding; molecular_function}	adl:AURDEDRAFT_84193	K08900	BCS1	mitochondrial chaperone BCS1	--	NA	NA	NA	NA	NA	gi|827762976|gb|KLO17576.1|	P-loop containing nucleoside triphosphate hydrolase protein [Schizopora paradoxa]
GME11138	NA	NA	NA	NA	NA	NA	NA	2	{GO:0004657; proline dehydrogenase activity; molecular_function} {GO:0006562; proline catabolic process; biological_process}	fme:FOMMEDRAFT_19742	K00318	PRODH	proline dehydrogenase	[PATH:ko01110] Level1--Metabolism | Level2--Global and overview maps | Level3--Biosynthesis of secondary metabolites;[PATH:ko00330] Level1--Metabolism | Level2--Amino acid metabolism | Level3--Arginine and proline metabolism;[PATH:ko01100] Level1--Metabolism | Level2--Global and overview maps | Level3--Metabolic pathways;[PATH:ko01130] Level1--Metabolism | Level2--Global and overview maps | Level…	NA	NA	NA	NA	NA	gi|595775194|ref|XP_007266140.1|	FAD-linked oxidoreductase [Fomitiporia mediterranea MF3/22]
GME11139	NA	NA	NA	NA	NA	NA	NA	1	{GO:0005488; binding; molecular_function}	fme:FOMMEDRAFT_167703	K17263	CAND1	cullin-associated NEDD8-dissociated protein 1	--	NA	NA	NA	NA	NA	gi|595775196|ref|XP_007266141.1|	TIP120-domain-containing protein [Fomitiporia mediterranea MF3/22]
GME1113	NA	NA	NA	NA	NA	NA	NA	NA	NA	NA	NA	NA	NA	NA	NA	NA	NA	NA	NA	NA	NA
GME11140	NA	NA	NA	NA	NA	NA	NA	2	{GO:0005622; intracellular; cellular_component} {GO:0006886; intracellular protein transport; biological_process}	fme:FOMMEDRAFT_107311	K12182	HGS, HRS, VPS27	hepatocyte growth factor-regulated tyrosine kinase substrate	[PATH:ko04144] Level1--Cellular Processes | Level2--Transport and catabolism | Level3--Endocytosis;[PATH:ko04145] Level1--Cellular Processes | Level2--Transport and catabolism | Level3--Phagosome	NA	NA	NA	NA	NA	gi|595775198|ref|XP_007266142.1|	ubiquitin binding protein [Fomitiporia mediterranea MF3/22]
GME11141	NA	NA	NA	NA	NA	NA	NA	4	{GO:0005506; iron ion binding; molecular_function} {GO:0016705; oxidoreductase activity, acting on paired donors, with incorporation or reduction of molecular oxygen; molecular_function} {GO:0020037; heme binding; molecular_function} {GO:0055114; oxidation-reduction process; biological_process}	maj:MAA_08345	K21295	AF510	fumagillin biosynthesis cytochrome P450 monooxygenase	--	NA	NA	NA	NA	NA	gi|595784608|ref|XP_007270847.1|	cytochrome P450 [Fomitiporia mediterranea MF3/22]
GME11142	NA	NA	NA	NA	NA	NA	NA	5	{GO:0000287; magnesium ion binding; molecular_function} {GO:0010333; terpene synthase activity; molecular_function} {GO:0016106; sesquiterpenoid biosynthetic process; biological_process} {GO:0016829; lyase activity; molecular_function} {GO:0045482; trichodiene synthase activity; molecular_function}	NA	NA	NA	NA	NA	NA	NA	NA	NA	NA	gi|595775112|ref|XP_007266099.1|	terpenoid synthase [Fomitiporia mediterranea MF3/22]
GME11143	NA	NA	NA	NA	NA	NA	NA	2	{GO:0016021; integral component of membrane; cellular_component} {GO:0055085; transmembrane transport; biological_process}	NA	NA	NA	NA	NA	SPAC922.05c	KOG3098	Uncharacterized conserved protein	S	Function unknown ;	gi|595775204|ref|XP_007266145.1|	MFS general substrate transporter [Fomitiporia mediterranea MF3/22]
GME11144	NA	NA	NA	NA	NA	NA	NA	NA	NA	NA	NA	NA	NA	NA	NA	NA	NA	NA	NA	NA	NA
GME11145	NA	NA	NA	NA	NA	NA	NA	NA	NA	NA	NA	NA	NA	NA	NA	NA	NA	NA	NA	gi|595775202|ref|XP_007266144.1|	hypothetical protein FOMMEDRAFT_19748 [Fomitiporia mediterranea MF3/22]
GME11146	NA	NA	NA	NA	NA	NA	NA	NA	NA	NA	NA	NA	NA	NA	NA	NA	NA	NA	NA	NA	NA
GME11147	NA	NA	NA	NA	NA	NA	NA	2	{GO:0003676; nucleic acid binding; molecular_function} {GO:0015074; DNA integration; biological_process}	NA	NA	NA	NA	NA	NA	NA	NA	NA	NA	gi|58268442|ref|XP_571377.1|	retrotransposon nucleocapsid protein [Cryptococcus neoformans var. neoformans JEC21]
GME11148	NA	NA	NA	NA	NA	NA	NA	2	{GO:0003676; nucleic acid binding; molecular_function} {GO:0008270; zinc ion binding; molecular_function}	NA	NA	NA	NA	NA	NA	NA	NA	NA	NA	NA	NA
GME11149	NA	NA	NA	NA	NA	NA	NA	NA	NA	NA	NA	NA	NA	NA	NA	NA	NA	NA	NA	NA	NA
GME1114	NA	NA	NA	NA	NA	NA	NA	NA	NA	NA	NA	NA	NA	NA	NA	NA	NA	NA	NA	gi|595787160|ref|XP_007272123.1|	hypothetical protein FOMMEDRAFT_115279 [Fomitiporia mediterranea MF3/22]
GME11150	NA	NA	NA	NA	NA	NA	NA	NA	NA	NA	NA	NA	NA	NA	NA	NA	NA	NA	NA	NA	NA
GME11151	NA	NA	NA	NA	NA	NA	NA	NA	NA	NA	NA	NA	NA	NA	NA	NA	NA	NA	NA	NA	NA
GME11152	NA	NA	NA	NA	NA	NA	NA	4	{GO:0003677; DNA binding; molecular_function} {GO:0003899; DNA-directed RNA polymerase activity; molecular_function} {GO:0006351; transcription, DNA-templated; biological_process} {GO:0046872; metal ion binding; molecular_function}	fme:FOMMEDRAFT_49597	K03006	RPB1, POLR2A	DNA-directed RNA polymerase II subunit RPB1	[PATH:ko03020] Level1--Genetic Information Processing | Level2--Transcription | Level3--RNA polymerase;[PATH:ko05016] Level1--Human Diseases | Level2--Neurodegenerative diseases | Level3--Huntington disease;[PATH:ko05168] Level1--Human Diseases | Level2--Infectious diseases: Viral | Level3--Herpes simplex infection	NA	NA	NA	NA	NA	gi|595782708|ref|XP_007269897.1|	hypothetical protein FOMMEDRAFT_49597, partial [Fomitiporia mediterranea MF3/22]
GME11153	NA	NA	NA	NA	NA	NA	NA	NA	NA	NA	NA	NA	NA	NA	NA	NA	NA	NA	NA	NA	NA
GME11154	NA	NA	NA	NA	NA	NA	NA	NA	NA	NA	NA	NA	NA	NA	NA	NA	NA	NA	NA	NA	NA
GME11155	NA	NA	NA	NA	NA	NA	NA	NA	NA	NA	NA	NA	NA	NA	NA	NA	NA	NA	NA	NA	NA
GME11156	NA	NA	NA	NA	NA	NA	NA	NA	NA	NA	NA	NA	NA	NA	NA	NA	NA	NA	NA	gi|599119295|ref|XP_007387127.1|	hypothetical protein PUNSTDRAFT_35251, partial [Punctularia strigosozonata HHB-11173 SS5]
GME11157	NA	NA	NA	NA	NA	NA	NA	NA	NA	NA	NA	NA	NA	NA	NA	NA	NA	NA	NA	gi|749858375|gb|KIJ29386.1|	hypothetical protein M422DRAFT_71204 [Sphaerobolus stellatus SS14]
GME11158	NA	NA	NA	NA	NA	NA	NA	NA	NA	NA	NA	NA	NA	NA	NA	NA	NA	NA	NA	NA	NA
GME11159	NA	NA	NA	NA	NA	NA	NA	3	{GO:0000287; magnesium ion binding; molecular_function} {GO:0010333; terpene synthase activity; molecular_function} {GO:0016829; lyase activity; molecular_function}	NA	NA	NA	NA	NA	NA	NA	NA	NA	NA	gi|595775112|ref|XP_007266099.1|	terpenoid synthase [Fomitiporia mediterranea MF3/22]
GME1115	NA	NA	NA	NA	NA	NA	NA	2	{GO:0008152; metabolic process; biological_process} {GO:0016787; hydrolase activity; molecular_function}	NA	NA	NA	NA	NA	NA	NA	NA	NA	NA	gi|595782552|ref|XP_007269819.1|	alpha/beta-hydrolase [Fomitiporia mediterranea MF3/22]
GME11160	NA	NA	NA	NA	NA	NA	NA	5	{GO:0000287; magnesium ion binding; molecular_function} {GO:0010333; terpene synthase activity; molecular_function} {GO:0016106; sesquiterpenoid biosynthetic process; biological_process} {GO:0016829; lyase activity; molecular_function} {GO:0045482; trichodiene synthase activity; molecular_function}	NA	NA	NA	NA	NA	NA	NA	NA	NA	NA	gi|595775112|ref|XP_007266099.1|	terpenoid synthase [Fomitiporia mediterranea MF3/22]
GME11161	NA	NA	NA	NA	NA	NA	NA	3	{GO:0000287; magnesium ion binding; molecular_function} {GO:0010333; terpene synthase activity; molecular_function} {GO:0016829; lyase activity; molecular_function}	NA	NA	NA	NA	NA	NA	NA	NA	NA	NA	gi|595779262|ref|XP_007268174.1|	terpenoid synthase [Fomitiporia mediterranea MF3/22]
GME11162	NA	NA	NA	NA	NA	NA	NA	NA	NA	NA	NA	NA	NA	NA	NA	NA	NA	NA	NA	gi|595775228|ref|XP_007266157.1|	hypothetical protein FOMMEDRAFT_167719 [Fomitiporia mediterranea MF3/22]
GME11163	Desulfatibacillum_alkenivorans_AK_01_uid58913	Desalk	0	COG1028	NAD(P)-dependent dehydrogenase, short-chain alcohol dehydrogenase family	IQR	Lipid transport and metabolism;Secondary metabolites biosynthesis, transport and catabolism;General function prediction only	2	{GO:0008152; metabolic process; biological_process} {GO:0016491; oxidoreductase activity; molecular_function}	NA	NA	NA	NA	NA	NA	NA	NA	NA	NA	gi|595775226|ref|XP_007266156.1|	rhamnolipids biosynthesis 3-oxoacyl-reductase [Fomitiporia mediterranea MF3/22]
GME11164	NA	NA	NA	NA	NA	NA	NA	2	{GO:0004657; proline dehydrogenase activity; molecular_function} {GO:0006562; proline catabolic process; biological_process}	fme:FOMMEDRAFT_107343	K00318	PRODH	proline dehydrogenase	[PATH:ko01110] Level1--Metabolism | Level2--Global and overview maps | Level3--Biosynthesis of secondary metabolites;[PATH:ko00330] Level1--Metabolism | Level2--Amino acid metabolism | Level3--Arginine and proline metabolism;[PATH:ko01100] Level1--Metabolism | Level2--Global and overview maps | Level3--Metabolic pathways;[PATH:ko01130] Level1--Metabolism | Level2--Global and overview maps | Level…	NA	NA	NA	NA	NA	gi|595775224|ref|XP_007266155.1|	FAD-linked oxidoreductase [Fomitiporia mediterranea MF3/22]
GME11165	NA	NA	NA	NA	NA	NA	NA	NA	NA	fme:FOMMEDRAFT_133794	K15262	BCP1, BCCIP	protein BCP1	--	NA	NA	NA	NA	NA	gi|595775222|ref|XP_007266154.1|	hypothetical protein FOMMEDRAFT_133794 [Fomitiporia mediterranea MF3/22]
GME11166	NA	NA	NA	NA	NA	NA	NA	2	{GO:0016491; oxidoreductase activity; molecular_function} {GO:0055114; oxidation-reduction process; biological_process}	NA	NA	NA	NA	NA	NA	NA	NA	NA	NA	gi|595772888|ref|XP_007264987.1|	hypothetical protein FOMMEDRAFT_145758 [Fomitiporia mediterranea MF3/22]
GME11167	NA	NA	NA	NA	NA	NA	NA	3	{GO:0005375; copper ion transmembrane transporter activity; molecular_function} {GO:0016021; integral component of membrane; cellular_component} {GO:0035434; copper ion transmembrane transport; biological_process}	NA	NA	NA	NA	NA	NA	NA	NA	NA	NA	gi|599118458|ref|XP_007386852.1|	hypothetical protein PUNSTDRAFT_106633 [Punctularia strigosozonata HHB-11173 SS5]
GME11168	NA	NA	NA	NA	NA	NA	NA	NA	NA	NA	NA	NA	NA	NA	NA	NA	NA	NA	NA	NA	NA
GME11169	NA	NA	NA	NA	NA	NA	NA	NA	NA	NA	NA	NA	NA	NA	NA	NA	NA	NA	NA	gi|595774488|ref|XP_007265787.1|	hypothetical protein FOMMEDRAFT_146208 [Fomitiporia mediterranea MF3/22]
GME1116	NA	NA	NA	NA	NA	NA	NA	NA	NA	fme:FOMMEDRAFT_141166	K13728	MAD2L2	mitotic spindle assembly checkpoint protein MAD2B	[PATH:ko05131] Level1--Human Diseases | Level2--Infectious diseases: Bacterial | Level3--Shigellosis;[PATH:ko04914] Level1--Organismal Systems | Level2--Endocrine system | Level3--Progesterone-mediated oocyte maturation;[PATH:ko04110] Level1--Cellular Processes | Level2--Cell growth and death | Level3--Cell cycle;[PATH:ko05100] Level1--Human Diseases | Level2--Infectious diseases: Bacterial | Lev…	NA	NA	NA	NA	NA	gi|595777648|ref|XP_007267367.1|	DNA-binding protein [Fomitiporia mediterranea MF3/22]
GME11170	NA	NA	NA	NA	NA	NA	NA	3	{GO:0000287; magnesium ion binding; molecular_function} {GO:0010333; terpene synthase activity; molecular_function} {GO:0016829; lyase activity; molecular_function}	NA	NA	NA	NA	NA	NA	NA	NA	NA	NA	gi|595779262|ref|XP_007268174.1|	terpenoid synthase [Fomitiporia mediterranea MF3/22]
GME11171	NA	NA	NA	NA	NA	NA	NA	4	{GO:0008565; protein transporter activity; molecular_function} {GO:0015031; protein transport; biological_process} {GO:0030904; retromer complex; cellular_component} {GO:0042147; retrograde transport, endosome to Golgi; biological_process}	fme:FOMMEDRAFT_19740	K18468	VPS35	vacuolar protein sorting-associated protein 35	[PATH:ko04144] Level1--Cellular Processes | Level2--Transport and catabolism | Level3--Endocytosis	NA	NA	NA	NA	NA	gi|595775190|ref|XP_007266138.1|	vacuolar protein sorting-associated protein 35 [Fomitiporia mediterranea MF3/22]
GME11172	NA	NA	NA	NA	NA	NA	NA	NA	NA	NA	NA	NA	NA	NA	NA	NA	NA	NA	NA	NA	NA
[truncated: 10,009 more rows]

## Sheet: Table S2 KEGG
Table S2 KEGG analysis
[truncated: 47 more rows]

## Sheet: Table S3 COG
Table S3 COG analysis
[truncated: 24 more rows]

## Sheet: Table S4 KOG
Table S4 KOG analysis
[truncated: 25 more rows]

[truncated: 9 more sheets: Table S5 CAZymes, Table S6 CAZymes in fungi, Table S7 polysaccharide, Table S8  flavonoid, Table S9 flavonoid biosynthesis, Table S10 other bio genes, Table S11 clusters, Table S12 velvet, Table S13 Transporters]
